# Supplementary material for: Transcriptomics Reveal Antiviral Gene Induction in the Egyptian Rousette Bat Is Antagonized In Vitro by Marburg Virus Infection
Source: Viruses. 2018 Nov 2;10(11):607. doi: 10.3390/v10110607 (PMC6266330; doi:10.3390/v10110607)
Supplement: Supplementary file 1 [file viruses-10-00607-s001.zip]

Archive with 8 entries (6 files):
- viruses-375811-supplementary/
- viruses-375811-supplementary/Supplemental Files/
- viruses-375811-supplementary/Supplemental Files/File S1 - nCounter DEGs.xlsx
- viruses-375811-supplementary/Supplemental Files/File S2 - nCounter shared targets.xlsx
- viruses-375811-supplementary/Supplemental Files/File S3 - RNA-seq DEGs.xlsx
- viruses-375811-supplementary/Supplemental Files/File S4 - RNA-seq shared targets.xlsx
- viruses-375811-supplementary/Supplemental Files/File S5 - nCounter raw and normalized count datasets.xlsx
- viruses-375811-supplementary/Supplemental Files/viruses-375811-supplementary figures.pdf
