# Supplementary material for: Transcriptomics Reveal Antiviral Gene Induction in the Egyptian Rousette Bat Is Antagonized In Vitro by Marburg Virus Infection
Source: Viruses. 2018 Nov 2;10(11):607. doi: 10.3390/v10110607 (PMC6266330; doi:10.3390/v10110607)
Supplement: Supplementary file 1 [file viruses-10-00607-s001.zip › viruses-375811-supplementary/Supplemental Files/File S1 - nCounter DEGs.xlsx]

## Sheet: DEG-no virus
Virus-specific probes have been removed from this table
log2 FC = log2 fold change relative to mock at same time point; significance defined as > 1 or <-1
NY.p.value = Benjamini-Yekutieli adjusted p-value; significance defined as less than 0.05
	3 hrs						8 hrs						24 hrs
	MARV		MARV VP35mut		SeV		MARV		MARV VP35mut		SeV		MARV		MARV VP35mut		SeV
	log2 FC	BY.p.value	log2 FC	BY.p.value	log2 FC	BY.p.value	log2 FC	BY.p.value	log2 FC	BY.p.value	log2 FC	BY.p.value	log2 FC	BY.p.value	log2 FC	BY.p.value	log2 FC	BY.p.value
ABL1	0.203	0.0756	0.0185	1	0.0156	1	0.255	0.0408	0.0524	1	0.423	3.78e-05	0.3	0.0293	0.131	0.566	1.04	1.36e-06
AKT3	-0.0338	1	0.255	0.476	0.0131	1	0.0977	1	-0.167	1	0.135	1	0.0964	1	0.0101	1	0.105	1
ATF2	-0.115	1	0.0124	1	0.00635	1	-0.12	1	-0.213	0.905	-0.122	1	-0.147	1	-0.0213	1	-0.044	1
ATM	-0.0179	1	0.0115	1	-0.00917	1	0.1	1	0.0193	1	-0.118	0.936	0.019	1	0.053	1	-0.0487	1
BCL10	0.228	0.0756	0.0616	1	0.104	0.809	0.111	1	0.0944	1	0.97	6.61e-06	0.186	1	0.121	1	1.1	4.73e-05
BCL2	0.134	1	-0.00468	1	0.0655	1	0.136	1	-0.106	1	-0.377	0.0346	0.173	1	0.182	1	-0.242	0.805
BDNF	0.197	1	-0.0972	1	0.16	1	0.0877	1	0.117	1	-1.05	0.00534	0.697	0.131	0.222	1	-1.24	0.000846
BID	-0.0233	1	-0.0245	1	-0.0521	1	0.0277	1	-0.0938	1	0.35	0.00541	0.126	1	0.121	0.912	1.05	2.39e-06
BLK	0.159	1	0.596	1	0.381	1	0.322	1	0.261	1	0.181	1	0.517	1	0.601	0.912	-0.5	1
BST2	-0.145	1	0.246	0.658	-0.15	1	0.118	1	0.882	0.000132	2.39	4.33e-08	-0.235	1	2.05	5.68e-05	3.61	5.25e-07
BTK	0	NA	0	NA	0	NA	0	NA	0	NA	0	NA	0	NA	0	NA	0	NA
C2	0.555	1	0.574	1	0.36	1	-0.0874	1	0.935	0.0294	0.543	0.199	0.356	1	0.986	0.243	3.45	3.6e-05
C3	-0.177	1	-0.155	1	-0.159	1	0.371	1	-0.0291	1	0.389	0.362	-0.0354	1	0.305	0.149	1.59	1.94e-06
CASP1	-0.538	1	0.0571	1	0.607	1	0.0385	1	-0.122	1	1.67	0.268	1.56	0.402	1.89	0.091	4.84	8.18e-05
CASP10	-0.0672	1	0.138	0.0597	-0.017	1	-0.0138	1	-0.0195	1	0.405	3.08e-06	0.0197	1	0.169	0.309	0.7	3.6e-05
CASP2	-0.0761	1	-0.0672	1	-0.0677	1	0.13	1	0.0437	1	-0.051	1	-0.0108	1	-0.00324	1	0.212	0.0525
CASP3	-0.066	1	-0.0367	1	-0.121	1	0.089	1	-0.132	0.402	-0.0329	1	-0.00357	1	-0.12	1	-0.0951	1
CASP8	-0.038	1	0.121	1	0.0321	1	-0.111	1	-0.0119	1	1.05	2.75e-06	0.0289	1	0.443	0.0168	1.43	3.19e-06
CCL5	-0.0132	1	0.31	1	1.08	0.34	-0.692	1	0.284	1	5.96	1.62e-05	0.109	1	1.43	0.0154	8.69	2.47e-08
CD274	0.305	1	1.12	0.0688	1.06	0.135	0.343	1	0.631	0.472	5.93	7.18e-08	0.193	1	1.94	0.000457	5.15	2.05e-07
CD40	0.475	0.224	0.669	0.0103	0.367	0.325	0.637	0.199	0.712	0.0188	2.64	1.05e-06	-0.222	1	0.716	0.459	3.88	5.14e-06
CD7	-0.0428	1	0.113	1	0.11	1	-0.0578	1	0.0195	1	-0.0123	1	-0.547	0.385	0.261	1	-0.745	0.0228
CDKN1A	0.221	0.104	-0.0213	1	0.0327	1	0.397	0.262	0.0644	1	0.904	0.00021	0.025	1	0.165	1	2	1.15e-06
CFL1	0.00817	1	-0.0639	1	-0.126	0.132	0.0524	1	-0.052	1	0.011	1	0.161	0.972	-0.054	1	-0.118	0.834
CHUK	-0.0991	1	0.018	1	0.00643	1	0.103	0.275	0.11	0.0657	0.206	0.000628	0.0791	1	0.116	1	0.363	0.02
CMPK2	-0.183	1	0.553	0.00615	0.0353	1	0.0509	1	0.908	2.44e-05	3.24	1.28e-09	0.215	1	2.31	1.37e-06	4.53	9.27e-09
COL4A3	0	NA	0	NA	0	NA	0	NA	0	NA	0	NA	-1.03e-16	1	-6.54e-17	1	0.503	1
COMP	-0.037	1	-0.0559	1	-0.471	1	0.165	1	0.166	1	2.41	0.000232	0.278	1	2.1	0.000249	5	2.3e-07
CSF1	0.216	0.0487	0.305	0.000769	0.161	0.0584	0.224	0.133	0.277	0.00509	1.63	9.5e-09	0.135	1	0.28	0.0579	1.41	6.92e-07
CX3CL1	0.105	1	0.0128	1	-0.036	1	0.0482	1	0.0134	1	0.317	0.000328	0.104	1	0.0463	1	0.615	0.000671
CXCL10	-2.74	1	1	1	4.15	0.0314	-0.152	1	-1	1	10.8	4.19e-07	0.415	1	4.79	0.000253	10.8	4.67e-07
CXCL11	0	NA	0	NA	0	NA	1.05e-15	1	1.01e-15	1	7.53	1.19e-10	-8.2e-16	1	-8.17e-16	1	9.14	2.56e-09
DDX50	0.00485	1	0.005	1	-0.082	1	0.0701	1	-0.0514	1	-0.12	0.894	-0.0217	1	0.0939	1	0.03	1
DDX58	0.0676	1	1.84	0.000739	0.637	0.347	0.0382	1	2.89	0.000347	6.04	6.7e-07	-0.466	1	3.58	1.63e-05	5.96	2.43e-07
DHX38	-0.0203	1	-0.0663	1	-0.0273	1	0.0462	1	-0.115	1	-0.0641	1	0.00288	1	0.0769	1	0.14	0.178
DHX58	5.02e-17	1	1.31e-16	1	0.372	1	-1e-15	1	-1e-15	1	8.6	3.42e-16	-1.58	0.972	4.12	0.00526	9.85	6.77e-06
DPP4	-0.0662	1	0.247	1	0.00515	1	-0.239	1	-0.104	1	-0.497	1	1.11	0.307	1.17	0.128	1.4	0.0235
DTX3L	-0.0412	1	1.36	4.39e-05	-0.00419	1	-0.247	1	1.37	8.84e-05	3.76	2.4e-08	-0.118	1	2.42	6.19e-06	3.9	1.09e-07
EIF2AK2	0.0405	1	0.894	0.00181	0.0748	1	0.0526	1	0.861	8.84e-05	2.86	8e-09	0.154	1	2.13	1.17e-06	3.75	1.41e-08
ENTPD1	0	NA	0	NA	0	NA	0	NA	0	NA	0	NA	-0.678	1	1.46	1	-1.42	1
ERCC3	-0.00744	1	0.0327	1	0.0476	1	0.0336	1	0.107	0.39	0.0213	1	0.0465	1	0.0759	1	0.168	0.0252
FADD	-0.00949	1	0.0598	1	0.0873	1	0.143	0.325	0.225	0.0106	0.123	0.115	0.26	1	-0.001	1	0.349	0.123
FAS	0.317	0.345	0.131	1	-0.0065	1	0.159	1	0.00847	1	0.868	0.00109	-0.198	1	0.202	1	0.778	0.00431
FLT1	0.512	1	-0.0136	1	-0.387	1	0	NA	0	NA	0	NA	0	1	2.66	0.8	0.737	1
FN1	0.00653	1	0.0527	1	0.0583	1	0.0903	1	0.135	0.141	0.0122	1	-0.0619	1	0.106	1	-0.363	0.0723
FOS	0.27	1	-0.036	1	0.0877	1	-0.48	0.903	-0.605	0.211	0.268	1	-0.118	1	0.203	0.629	-1.17	1.65e-05
FOXJ1	-0.615	0.0756	-0.164	1	-0.0731	1	-0.594	0.325	-0.168	1	-1.02	0.00225	-0.955	0.0528	-0.259	1	-1.83	0.000247
FYN	-0.444	1	0.234	1	0.527	1	-0.325	1	0.355	1	0.277	1	-0.189	1	0.224	1	0.758	0.0292
G6PD	-0.052	1	-0.042	1	0.00111	1	-0.00349	1	-0.0318	1	0.00417	1	-0.009	1	0.00485	1	-0.138	0.0413
GRB2	0.00266	1	0.0563	1	0.0271	1	0.157	0.641	0.2	0.113	0.127	0.375	0.106	1	0.0524	1	0.164	0.65
GUSB	-0.0942	1	-0.0694	1	-0.106	1	0.0146	1	-0.159	0.644	-0.0493	1	-0.114	1	0.0109	1	-0.171	0.455
HDAC3	-0.00528	1	0.0157	1	-0.0234	1	-0.134	0.688	-0.1	0.899	-0.0664	1	-0.11	1	-0.0835	1	-0.0632	1
HERC5	0.00637	1	0.325	0.148	0.657	0.00506	0.138	1	0.398	0.429	3.53	2.49e-07	-0.00307	1	1.18	0.000334	3.52	1.03e-07
HERC6	-0.525	1	0.419	1	-0.0153	1	-1.39	0.53	1.21	0.402	4.14	0.000162	-0.369	1	2.61	0.000158	5.01	7.64e-07
HPRT1	0.0296	1	0.0395	1	-0.0548	1	0.0825	1	-0.0683	1	0.0588	1	0.181	0.201	-0.00427	1	0.213	0.02
HSH2D	-7.08e-18	1	0	1	0.366	1	-3.83e-18	1	-1.31e-16	1	1.11	0.375	-1.37e-15	1	2	1	6.82	0.00162
ICAM5	-0.558	1	0.333	1	-0.0179	1	-0.0175	1	0.164	1	-0.108	1	-0.548	1	0.0825	1	-0.444	1
IFI35	-0.0624	1	0.116	1	0.00447	1	0.0513	1	-0.102	1	0.487	0.274	0.0749	1	0.124	1	0.345	0.13
IFI44	2.83e-17	1	0.354	1	9.44e-18	1	0	NA	0	NA	0	NA	-1.46	1	-0.138	1	-0.212	1
IFI6	-0.112	1	4.09	0.00114	1.29	0.771	-2.14	0.262	4.95	7.46e-06	7.54	7.09e-08	-1.39	0.156	6.8	2.77e-06	9.21	1.58e-07
IFIH1	-0.118	1	1.81	0.000682	1.2	0.0123	0.0686	1	1.89	2.61e-05	5.78	4.01e-09	0.474	1	3.83	3.12e-06	6.41	4.41e-08
IFIT1	0.222	1	2.82	0.000136	3.46	2.11e-05	0.309	1	3.29	8.19e-06	9.2	2.01e-09	0.506	1	6.13	1.61e-07	10.7	2.56e-09
IFIT2	-0.177	1	2.35	0.000274	3.05	4.52e-05	-0.547	1	2.39	0.000412	8.68	1.27e-08	-0.0294	1	4.38	1.61e-06	8.1	1.69e-08
IFIT3	-1.12	1	1.01	1	4	0.104	-1.74	1	1.68	0.477	9.66	3.3e-06	0.483	1	3.98	3.12e-06	9.99	7.54e-09
IFIT5	-0.0461	1	0.171	0.327	-0.0533	1	0.0613	1	-0.0265	1	1.73	1.25e-07	0.0497	1	0.797	0.00021	2.33	7.35e-08
IFITM1	0.0804	1	0.144	1	0.139	1	0.0318	1	-0.187	1	-0.045	1	-0.184	1	0.328	0.806	0.366	0.353
IFITM3	-0.149	1	0.4	0.0644	-0.0332	1	0.0243	1	0.607	0.0302	2.72	5.12e-07	-0.18	1	2.53	1.43e-06	5.4	7.59e-09
IFNA1	-1.74	1	0.926	1	0.263	1	-7.86e-16	1	-7.85e-16	1	4.15	4.22e-09	1.46	0.402	2.38	0.0143	2.43	0.00561
IFNA4	-0.531	1	0.692	1	1.21	1	0.503	1	0.737	1	2.74	0.0327	1.47	1	2.15	0.304	3.42	0.0146
IFNAR1	-0.0804	1	-0.174	0.314	-0.153	0.689	0.0236	1	-0.0826	0.718	-0.14	0.0442	0.0189	1	-0.0356	1	-0.591	1.51e-05
IFNAR2	-0.0685	0.897	0.0705	0.29	-0.0106	1	-0.0151	1	0.0191	1	0.162	0.00176	-0.197	0.998	0.0433	1	-0.0892	1
IFNB1	-7.39e-16	1	-7.52e-16	1	4.25	9.1e-07	1.02e-15	1	1.01e-15	1	8.63	7e-11	-0.33	1	1.16	1	6.78	0.000116
IFNE	0	NA	0	NA	0	NA	0	NA	0	NA	0	NA	0	1	0.807	1	0.26	1
IFNG	-1.32	1	0.926	1	-0.737	1	-0.472	1	-0.472	1	2.69	0.000777	0.948	1	1.92	0.0775	2.1	0.0208
IFNGR1	-0.0339	1	0.0931	1	0.0963	1	0.0274	1	-0.00289	1	0.141	0.121	0.384	0.00413	0.183	0.123	0.313	0.00281
IFNGR2	-0.0439	1	-0.0364	1	-0.0612	1	0.0219	1	-0.0563	1	0.156	0.25	-0.0497	1	0.0488	1	0.443	0.00109
IFNL1	0	NA	0	NA	0	NA	-5.29e-16	1	-5.74e-16	1	3.62	0.0807	8.87e-17	1	9.4e-17	1	0.759	0.333
IFNL3	1.22	1	2.12	1	1.87	1	-7.71e-16	1	-7.85e-16	1	2.21	0.00329	1	1	1.87	0.629	5.09	0.00162
IKBKAP	-0.025	1	0.0103	1	-0.139	1	0.132	1	0.0337	1	0.021	1	-0.0141	1	-0.071	1	-0.024	1
IKBKB	-0.0483	1	-0.0596	1	0.116	1	0.0964	1	-0.0664	1	-0.0245	1	0.0134	1	0.202	0.402	0.485	0.00232
IKBKE	0.469	1	0.141	1	0.174	1	0.879	0.984	0.238	1	1.72	0.0148	0.176	1	0.415	0.525	0.778	0.0161
IKBKG	-0.234	1	0.0166	1	-0.118	1	-0.173	1	0.104	1	-0.0715	1	-0.0225	1	-0.0469	1	0.15	0.626
IL10	0	NA	0	NA	0	NA	0	NA	0	NA	0	NA	-0.481	1	-0.391	1	0.339	1
IL15	-0.454	1	-0.152	1	0.475	1	0.339	0.809	0.0394	1	2.63	6.19e-07	-0.175	1	0.383	0.259	1.51	3.6e-05
IL18RAP	0.0754	1	0.0473	1	-0.11	1	0.0242	1	0.0495	1	1.87	0.000372	0.243	1	1.01	0.115	1.48	0.00538
IL2RA	-0.381	1	-0.0965	1	0.0197	1	0.492	1	0.0333	1	0.853	0.429	0.0781	1	0.47	0.993	1.48	0.00292
IL4R	0.205	1	0.00623	1	-0.0729	1	0.142	1	0.206	0.228	0.92	9.59e-06	0.0408	1	0.241	1	1.48	9.26e-05
IRAK1	-0.0771	1	0.00105	1	-0.0388	1	0.158	0.639	0.0551	1	0.208	0.0451	0.55	0.00155	0.167	0.304	0.93	4.33e-06
IRAK2	0.0415	1	0.0727	1	0.0344	1	0.0427	1	0.0814	1	0.778	0.000961	0.18	1	0.0451	1	0.798	0.00433
IRAK3	0	NA	0	NA	0	NA	0.572	1	-5.31e-17	1	0.0142	1	-1.38	1	0.547	1	0.206	1
IRAK4	-0.108	1	-0.0628	1	-0.0953	1	0.0668	1	-0.00598	1	0.153	0.0448	-0.0257	1	-0.0363	1	0.0714	1
IRF1	-0.184	1	0.21	1	-0.0285	1	-0.0358	1	0.097	1	2.91	1.21e-06	-0.124	1	0.487	0.208	1.54	0.000107
IRF3	0.0508	1	0.123	0.148	0.0998	0.498	0.0594	1	0.11	0.755	0.187	0.0466	0.112	1	0.0514	1	0.246	0.187
IRF4	0.31	1	0.156	1	-5.62e-16	1	0.0947	1	0.00157	1	0.287	0.658	0.00355	1	0.214	1	0.738	0.0097
IRF5	-1.66	1	-0.453	1	-2.58	0.104	1.07	1	1.43	1	2.07	0.345	-0.16	1	0.922	1	2.28	0.175
IRF7	-0.188	1	2.5	4.39e-05	0.045	1	-0.33	0.928	2.88	4.26e-06	5.42	7.91e-09	-0.34	0.831	3.83	3.11e-07	6.21	7.54e-09
IRF8	0.206	1	-0.274	1	0.0544	1	0.0864	1	-0.363	1	0.415	1	-0.0984	1	-0.0159	1	0.59	0.329
IRF9	-1.53	1	3.17	0.261	0.49	1	-0.321	0.903	2.4	6.8e-06	4.63	1.23e-08	-0.452	1	2.92	1.18e-05	4.35	3.21e-07
ISG15	0.0869	1	1.25	1.32e-06	0.283	0.0159	0.0984	1	1.76	1.86e-06	3.74	1.55e-09	0.108	1	3.28	1.46e-07	5.77	2.56e-09
ISG20	0.105	1	0.357	0.0621	0.316	0.159	0.287	0.601	0.57	0.0097	2.86	5.53e-08	0.0726	1	1.46	0.000335	5.63	1.69e-08
JAK1	0.0568	1	-0.096	1	-0.0932	1	-0.051	1	-0.277	0.0212	-0.109	0.629	-0.265	0.43	-0.0368	1	-0.328	0.0464
JAK2	0.145	1	-0.0244	1	-0.0922	1	0.03	1	0.0218	1	1.31	2.03e-05	0.0754	1	0.15	1	1.24	1.97e-05
JAK3	0	NA	0	NA	0	NA	0	NA	0	NA	0	NA	2.21e-16	1	1.74	1	1	1
JUN	0.0271	1	0.0638	1	0.165	0.325	0.189	0.53	0.0366	1	0.904	5.97e-06	0.49	0.00604	0.22	0.207	1.17	2.97e-06
LCK	0.28	1	-2.22	1	-2.22	1	1.68	1	-0.737	1	-6.57e-16	1	0.466	1	0.308	1	-0.0704	1
LCP2	-1.02	1	-0.359	1	-0.182	1	0.605	1	0.214	1	1.11	0.044	0.807	1	1.58	0.312	3.56	0.00133
LGALS9	-0.0363	1	0.9	0.000136	0.058	1	0.027	1	2.08	7.46e-06	3.17	7.97e-08	-0.0439	1	4.13	2.46e-07	6.4	7.54e-09
LIF	0.345	0.255	-0.0238	1	0.048	1	0.226	0.639	0.0248	1	0.932	2.85e-05	0.2	1	0.18	1	0.65	0.0128
LIMK1	0.0663	1	0.123	0.728	0.0452	1	0.127	1	-0.00726	1	-0.0627	1	-0.0446	1	0.0642	1	-0.215	0.561
LTK	-0.628	1	-0.383	1	-0.287	1	-1.15	1	-0.867	1	-0.31	1	0.497	1	1.3	1	0.72	1
MAFF	0.35	0.0296	0.118	0.604	0.187	0.132	0.24	0.341	0.0547	1	0.605	0.000198	0.564	0.0191	0.294	0.235	0.907	0.000152
MAP2K1	-0.0398	1	-0.0669	1	-0.123	0.257	0.144	0.262	0.0515	1	0.0666	0.803	0.212	0.00413	0.0355	1	0.359	2.1e-05
MAP2K4	0.0798	1	0.261	0.0688	0.204	0.325	0.0637	1	0.199	0.0672	-0.0138	1	0.0697	1	0.038	1	0.0216	1
MAP2K6	0	NA	0	NA	0	NA	0	NA	0	NA	0	NA	0	NA	0	NA	0	NA
MAP3K1	0.0319	1	0.065	1	0.0127	1	0.052	1	0.113	1	0.0352	1	0.105	1	0.127	1	0.571	0.00146
MAP3K5	-0.0699	1	0.00722	1	-0.045	1	0.0194	1	0.0506	1	-0.0357	1	0.11	1	0.048	1	-0.0377	1
MAP3K7	-0.0254	1	0.133	1	0.0114	1	0.0419	1	0.0975	0.964	0.133	0.195	0.173	1	0.117	1	0.143	1
MAP3K9	-1.83	0.856	-0.826	1	-0.331	1	0.218	1	-0.257	1	-0.293	1	-0.553	1	-0.48	1	-0.25	1
MAP4K1	-0.138	1	-0.781	1	-0.227	1	-0.179	1	0.418	1	0.49	0.822	0.11	1	0.322	1	0.818	0.176
MAP4K2	-0.0507	1	-0.099	1	-0.156	1	-0.113	1	-0.242	0.365	-0.174	0.608	-0.33	0.206	-0.113	1	-0.508	0.00451
MAP4K4	0.076	1	0.0489	1	0.0705	1	0.133	0.503	0.0884	0.809	-0.00486	1	0.0228	1	0.0422	1	-0.185	0.0292
MAPK1	-0.0306	1	0.122	0.658	0.055	1	0.0171	1	0.127	0.335	0.0393	1	0.0739	1	0.0985	1	-0.0609	1
MAPK11	-0.0948	1	-0.0142	1	-0.146	1	0.0632	1	-0.0127	1	-0.197	0.0807	-0.0825	1	-0.000311	1	0.241	0.169
MAPK14	-0.0167	1	0.0664	1	0.0237	1	0.0218	1	0.116	0.0657	-0.111	0.0378	0.191	0.317	0.113	0.948	0.112	0.633
MAPK3	-0.0408	1	0.0476	1	0.0214	1	-0.0591	1	0.0527	1	-0.0743	1	-0.0676	1	0.0388	1	-0.354	0.0193
MAPK8	0.0477	1	-0.00681	1	-0.0107	1	0.124	0.503	0.125	0.177	-0.00529	1	0.347	0.00787	0.167	0.184	0.614	3.22e-05
MAPKAPK2	0.0504	1	-0.046	1	-0.0439	1	0.145	0.512	0.0662	1	0.134	0.14	0.218	0.00359	0.0357	1	0.155	0.00491
MAPKAPK5	0.0912	1	0.196	0.0573	0.109	0.865	0.124	0.262	0.128	0.0495	0.0979	0.0882	0.0899	1	0.119	0.821	0.0615	1
MAVS	0.0197	1	0.00691	1	0.0191	1	0.0196	1	-0.0333	1	-0.132	0.0234	0.0255	1	-0.015	1	0.0235	1
MKNK1	0.121	1	-0.197	1	0.0011	1	-0.187	1	0.0756	1	-0.234	0.375	0.0435	1	0.152	1	0.193	0.699
MX1	-0.118	1	0.499	0.000708	0.0285	1	0.145	0.903	0.587	0.000263	2.2	9.86e-09	0.351	0.201	1.58	6.19e-06	3.01	4.41e-08
MX2	-0.445	1	-0.342	1	0.0403	1	-0.0317	1	0.585	1	2.28	0.00177	0.316	1	1.32	0.0209	2.97	4.88e-05
MYC	0.174	1	-0.0464	1	-0.0542	1	0.201	0.199	0.0134	1	0.792	1.42e-06	0.581	0.00185	0.261	0.0737	1.09	3.29e-06
MYD88	-0.0509	1	0.0411	1	-0.103	1	-0.0552	1	-0.191	0.689	0.386	0.016	-0.04	1	0.0827	1	0.313	0.042
NEURL3	1.55	1	0.206	1	1.58	0.62	0.165	1	0.415	1	1.93	0.0057	0.71	1	0.898	1	2.98	0.017
NFKB1	0.359	0.0296	0.238	0.0417	0.0492	1	0.15	1	0.19	0.335	0.839	1.94e-05	0.0384	1	0.24	0.402	1.17	1.97e-05
NFKB2	0.308	0.345	0.0797	1	0.0083	1	0.206	1	-0.0049	1	1.24	4.17e-05	0.0394	1	0.153	0.752	1.81	1.83e-07
NFKBIA	0.237	1	0.393	0.0546	0.807	0.00107	0.193	0.133	0.394	0.000201	3.26	4.05e-11	0.0955	1	0.334	0.367	2.9	3.17e-07
NFKBIZ	0.17	1	0.0597	1	0.313	0.621	-0.178	1	-0.182	1	1.04	0.000148	-0.113	1	-0.0547	1	0.316	0.123
NOS3	0	NA	0	NA	0	NA	0	NA	0	NA	0	NA	0	NA	0	NA	0	NA
NRG2	-1.24	1	-1.38	1	-0.423	1	-1.25	0.262	-0.503	1	-1.38	0.0175	-0.378	0.422	-0.452	0.115	-2.35	1.4e-06
OAS1	1	1	4.66	0.000171	3.23	0.00214	0.0444	1	4.92	3.88e-05	8.45	2.35e-07	0.17	1	6.21	7.52e-07	9.5	1.69e-08
OAS2	-0.212	1	2.16	0.000127	0.724	0.0773	-0.112	1	2.63	6.8e-06	5.33	9.41e-09	-0.00147	1	4.45	6.06e-08	6.62	2.56e-09
OASL	-0.314	1	0.397	0.604	1.02	0.00963	-0.225	1	0.641	0.11	5.1	3.52e-08	0.0788	1	2.23	1.59e-05	6.49	8.76e-09
OAZ1	0.0889	1	-0.00293	1	-0.087	1	0.153	0.903	0.142	0.666	0.0333	1	0.144	1	-0.0269	1	-0.0337	1
OSBP2	-1	1	0	1	7.43e-17	1	6.73e-17	1	6.54e-17	1	5.3	1.6e-07	-0.737	1	3.19	0.00538	4.61	0.000184
PARP10	-0.53	1	0.523	0.604	-0.0456	1	-0.252	1	0.721	0.082	2.6	8.25e-06	-0.359	0.941	1.48	0.00021	2.74	1.55e-06
PARP12	-0.067	1	0.788	0.000338	0.0979	1	0.178	1	1.38	2.51e-05	3.26	1.75e-08	0.194	1	2.41	1.42e-06	4.53	1.31e-08
PARP9	0.0407	1	0.603	0.0992	0.137	1	-0.0748	1	0.99	0.000472	2.43	3.24e-07	-0.0866	1	2.1	5.02e-06	3.35	1.03e-07
PDGFRB	0.0785	1	-0.00215	1	-0.016	1	0.171	0.53	0.0286	1	-0.0736	1	-0.126	1	0.0401	1	-0.132	1
PLAU	0.0966	0.897	0.0346	1	0.0679	1	-0.00259	1	0.0493	1	0.0978	0.735	0.256	0.0982	0.176	0.247	0.639	5.82e-05
PLAUR	0.218	0.0894	0.119	0.376	0.0583	1	0.383	0.014	0.219	0.0175	0.755	1.48e-06	0.755	0.000175	0.281	0.0261	1.61	1.09e-07
PML	-0.164	1	-0.0268	1	-0.296	1	0.105	1	0.148	1	1.56	7.99e-07	-0.0664	1	0.421	0.00192	2.18	1.69e-08
POLR2A	0.0328	1	0.04	1	0.0202	1	0.00651	1	0.0056	1	0.0362	1	-0.00257	1	-0.015	1	-0.0161	1
PPIA	0.014	1	0.0174	1	-0.0172	1	0.0709	1	0.0281	1	0.038	1	0.192	0.0649	0.0602	1	-0.111	0.198
PRKCA	0.122	1	0.22	0.604	0.176	1	0.23	0.262	0.204	0.12	0.137	0.331	0.0877	1	-0.0189	1	0.129	1
PRKCB	0	NA	0	NA	0	NA	-3.04e-17	1	0	1	0.785	1	0.28	1	0.124	1	3.19	0.13
PRKCD	0.0704	1	0.111	1	0.104	1	0.0954	1	0.18	1	0.465	0.0234	-0.0121	1	0.123	1	0.487	0.0164
PSMB9	-0.033	1	0.0506	1	-0.0397	1	0.0916	1	0.338	0.839	2.33	6.36e-06	0.291	0.307	0.943	0.000131	3.73	9.27e-09
PTK2	-0.0406	1	0.0106	1	-0.0301	1	0.137	0.53	0.0262	1	0.135	0.125	0.0373	1	0.0271	1	0.352	0.00393
PTPN2	-0.0249	1	-0.0447	1	-0.121	1	0.0188	1	-0.278	0.162	0.131	1	0.0739	1	0.0549	1	0.279	0.102
RAB5A	0.0643	1	0.0402	1	0.0678	1	0.0474	1	-0.0644	1	-0.176	0.0394	0.0652	1	0.0502	1	-0.0666	0.865
RAF1	0.423	1	-0.335	1	0.153	1	0.0267	1	-0.0289	1	-0.0341	1	-0.241	1	-0.175	1	-0.0213	1
RELA	0.0433	1	0.0437	1	0.0352	1	0.0683	1	0.0617	1	0.351	0.000782	0.202	0.334	0.121	0.984	0.844	1.37e-05
RELB	0.724	0.0296	0.418	0.0597	0.238	0.865	0.374	1	0.635	0.129	2.79	4.39e-06	0.329	1	0.579	0.369	3.18	3.59e-06
RIPK1	-0.064	1	-0.0833	1	-0.0819	1	-0.0993	1	-0.306	0.00984	0.538	8e-05	0.118	1	0.332	0.839	0.916	0.00434
RIPK2	0.0563	1	0.345	0.0376	0.132	1	0.117	1	0.329	0.014	1.98	2.6e-08	0.235	0.334	0.565	0.00112	2.34	4.06e-08
RNASEL	0.0954	1	0.0453	1	-0.0626	1	-0.0777	1	0.0636	1	0.94	1.03e-06	0.118	1	0.381	0.0136	1.23	2.39e-06
RNF213	-0.132	1	1.89	0.00114	-0.099	1	-0.118	1	1.45	0.00118	4.38	2.09e-07	-0.362	0.516	2.75	1.37e-06	4.45	2.44e-08
ROCK2	0.0853	1	0.0744	1	0.0563	1	0.11	0.532	0.0149	1	-0.0527	1	0.104	1	0.0444	1	-0.182	0.0505
RPS6KA5	-0.184	1	-0.0472	1	0.173	1	-0.0365	1	-0.234	1	-0.172	1	0.0052	1	0.174	1	0.314	0.586
RSAD2	-0.124	1	3.48	0.000203	2.05	0.00902	-0.259	1	3.63	2.51e-05	9.49	9.5e-09	0.135	1	5.24	4.1e-06	8.24	9.22e-08
S100A12	0.396	1	0.376	0.476	0.255	1	0.179	1	0.209	1	-0.00705	1	1.02	0.00178	0.45	0.0737	1.69	6.77e-06
SAMD9L	-2.09	1	3.96	0.0584	1.75	1	-0.0724	1	4.77	8.84e-05	7.42	1.17e-06	0.15	1	5.75	7.99e-07	7.49	4.59e-08
SDHA	0.00663	1	-0.0607	0.765	-0.0541	1	0.0641	1	-0.00649	1	-0.0176	1	0.0553	1	0.014	1	0.0126	1
SOCS1	-0.0712	1	0.068	1	0.435	1	-0.014	1	-0.49	0.556	3.48	1.93e-06	-0.0752	1	0.726	0.0328	1.98	2.24e-05
SRC	-0.0295	1	0.0184	1	-0.0923	1	0.035	1	-0.0805	1	-0.122	0.974	-0.0651	1	0.0174	1	0.0197	1
SST	0.0103	1	-0.308	0.604	-0.182	1	0.403	0.809	0.0414	1	-0.222	1	1.43	0.0194	0.108	1	-1.57	0.00264
STAT1	0.00373	1	0.458	0.00114	-0.0203	1	0.0498	1	0.779	7.46e-06	2.2	1.66e-09	-0.0433	1	1.51	7.59e-05	2.98	3.21e-07
STAT2	-0.154	1	0.348	0.0546	-0.0588	1	-0.196	1	0.339	0.0839	1.97	3.24e-07	-0.114	1	0.798	0.00196	2.24	8.5e-07
STAT3	0.0579	1	0.0165	1	-0.0425	1	-0.00874	1	-0.0518	1	0.243	0.0124	0.0522	1	0.0862	1	-0.065	1
STAT5	0.0684	1	-0.13	1	-0.0339	1	0.0166	1	-0.2	0.477	0.486	0.00247	0.192	1	-0.0206	1	0.943	0.000304
SUMO1	0.00319	1	-0.0326	1	-0.104	1	-0.00389	1	-0.109	1	-0.0545	1	0.0179	1	0.0536	1	-0.118	0.495
SYK	0.822	1	5.03e-17	1	-1.07e-16	1	0.327	1	6.39e-19	1	-2.67e-17	1	0.415	1	1.58	1	0.737	1
TAP1	0.0718	1	0.259	0.0117	0.0886	1	0.121	0.941	0.267	0.0152	2.39	2.31e-09	0.228	0.13	0.818	1.51e-05	3.21	2.56e-09
TAP2	0.000561	1	0.196	1	0.132	1	0.232	0.828	0.345	0.0839	1.9	4.7e-07	0.321	0.0398	0.685	0.000119	2.32	1.69e-08
TBK1	-0.0705	1	0.0469	1	-0.00154	1	0.00841	1	0.0638	1	0.14	0.215	0.0108	1	0.109	1	0.402	0.00507
TBP	-0.0987	1	-0.0807	1	-0.17	1	-0.0718	1	-0.151	1	-0.102	1	-0.0125	1	-0.0387	1	0.138	1
TGFBR1	-0.017	1	-0.0617	1	-0.102	1	0.107	1	-0.135	0.435	-0.0523	1	0.13	1	0.0681	1	-0.0999	1
TGFBR2	0.00705	1	0.0405	1	0.0824	1	0.0674	1	0.109	1	-0.201	0.118	0.111	1	0.0323	1	-0.456	0.00654
TLR3	0	NA	0	NA	0	NA	-1e-16	1	0	1	1.62	0.239	1.58	1	3.37	0.247	4.79	0.0205
TLR4	0	NA	0	NA	0	NA	0	NA	0	NA	0	NA	-0.415	1	2.32	0.606	0.322	1
TLR7	0	NA	0	NA	0	NA	0	NA	0	NA	0	NA	-0.415	1	1	1	2	0.388
TLR9	0	NA	0	NA	0	NA	0	NA	0	NA	0	NA	1.42	1	0.415	1	2.42	0.384
TMEM173	-0.0489	1	-0.0987	1	-0.103	1	0.155	0.903	0.0778	1	-0.0635	1	0.0578	1	-0.00862	1	0.0653	1
TNF	0.743	1	1.28	0.27	2.34	0.0194	0.883	1	0.634	1	4.66	2.53e-05	0.979	1	1.51	0.156	3.84	0.000216
TNFAIP3	0.477	0.197	0.105	1	1.32	0.000135	0.197	1	0.464	0.501	4.19	3.21e-07	1.17	0.00359	1.03	0.00285	5.27	2.47e-08
TNFRSF17	-0.408	1	-0.19	1	-0.168	1	0.264	1	-0.541	1	0.49	0.992	-0.317	0.613	0.0995	1	0.443	0.0406
TNFRSF1B	0.01	1	-0.0312	1	-0.0426	1	0.129	1	0.24	0.846	0.63	0.00496	0.487	0.624	0.417	0.602	1.47	0.000382
TNFSF10	0.473	1	-0.15	1	-0.706	1	-4.7e-15	1	-0.737	1	7.58	5.13e-05	-3.27e-15	1	4.25	0.0417	9.64	9.22e-05
TNFSF13	0	NA	0	NA	0	NA	0	NA	0	NA	0	NA	1	1	1.7	0.973	-0.415	1
TOMM70	0.0673	1	0.0681	1	0.00707	1	0.224	0.147	0.0296	1	0.134	0.137	0.171	0.348	0.126	0.58	0.451	0.000316
TP53	-0.00626	1	-0.043	1	-0.095	1	-0.0198	1	-0.0913	1	0.256	0.0378	-0.00106	1	0.0775	1	0.712	3.69e-05
TRADD	-0.0168	1	-0.0521	1	-0.107	1	0.0999	1	0.0392	1	0.134	0.82	0.0753	1	0.00851	1	0.224	0.353
TRAF1	0.101	1	-0.0362	1	-0.0306	1	0.439	0.014	0.275	0.0166	0.718	9.8e-06	0.68	0.00359	0.055	1	1.77	8.68e-07
TRAF2	0.00823	1	-0.113	1	-0.168	1	0.177	0.54	0.0727	1	0.349	0.00317	0.205	0.0456	0.000618	1	0.673	3.31e-06
TRAF3	0.307	1	0.408	0.146	0.254	1	0.277	0.0725	0.235	0.0188	0.536	3e-05	0.344	0.527	0.279	0.606	1.04	0.000279
TRAF4	0.0625	1	-0.107	1	-0.129	1	0.0034	1	-0.0624	1	-0.4	0.0256	-0.0155	1	-0.168	0.58	-0.556	0.000555
TRAF5	0.302	0.659	0.293	0.258	0.187	1	0.0419	1	0.297	0.0959	0.253	0.103	0.272	0.69	0.309	0.247	0.48	0.0143
TRAF6	0.0215	1	-0.0354	1	0.0973	1	0.124	1	0.00397	1	0.0217	1	0.085	1	0.136	0.324	0.217	0.0184
TRIB3	-0.273	1	0.0977	1	-0.0352	1	0.289	1	-0.016	1	0.737	0.0223	0.585	0.205	0.535	0.156	1.8	4.42e-05
TRIM14	0.418	1	1.69	0.00143	0.0992	1	0.446	0.519	1.6	0.00012	3.51	1.6e-07	-0.0115	1	2.3	0.00021	4.08	1.63e-06
TUBB	0.0221	1	0.137	0.166	0.0572	1	0.0647	0.907	0.16	0.00717	0.0675	0.255	0.203	0.156	0.0507	1	0.0284	1
TYK2	-0.096	0.116	-0.0944	0.0391	-0.0818	0.114	0.0172	1	-0.0181	1	-0.156	1	-0.0277	1	0.0409	1	-0.112	1
UBB	0.0909	1	0.0925	0.445	0.102	0.424	0.156	0.262	0.22	0.013	0.136	0.0784	0.191	0.226	0.116	0.736	0.546	9.18e-05
UBE2L6	-0.528	1	0.489	1	0.0902	1	-0.0525	1	0.205	1	3.42	6.97e-05	-0.236	1	0.702	0.277	4.05	1.56e-06
USP18	0.866	1	5.5	0.0126	3.1	0.325	-0.956	1	5.31	0.000472	8.92	4.67e-06	-0.453	1	7.14	1.43e-06	10.4	5.11e-08
WNT2	-2	1	-1.49	1	-3.22	0.593	-0.495	1	-0.867	1	-1.95	0.215	0.154	1	0.349	1	-1.15	0.36
XAF1	-0.29	1	2.22	0.000203	0.299	1	-0.309	1	2.15	2.44e-05	4.27	4.87e-08	-0.199	1	3.6	9.69e-07	4.93	4.41e-08
ZAP70	0	1	0.371	1	-2.67e-17	1	0	NA	0	NA	0	NA	1.42e-15	1	2.66	0.606	5.26e-16	1
ZBP1	-1.21e-15	1	2.42	0.61	3.74	0.131	-0.415	1	1.58	1	9.55	2.11e-05	1.38	1	4.85	0.00285	11.5	3.49e-06

## Sheet: signif DEG-summary
	3		8		24
	up	down	up	down	up	down
MARV	0	0	0	0	3	0
MARV VP35mut	15	0	19	0	43	0
SeV	10	0	72	0	92	5

## Sheet: signif DEG-lists
MARV VP35mut @ 3hrs				MARV VP35mut @ 8hrs				MARV @ 24hrs
USP18	5.5	0.0126		USP18	5.31	0.000472		SST	1.43	0.0194
OAS1	4.66	0.000171		IFI6	4.95	7.46e-06		TNFAIP3	1.17	0.00359
IFI6	4.09	0.00114		OAS1	4.92	3.88e-05		S100A12	1.02	0.00178
RSAD2	3.48	0.000203		SAMD9L	4.77	8.84e-05
IFIT1	2.82	0.000136		RSAD2	3.63	2.51e-05		MARV VP35mut @ 24hrs
IRF7	2.5	4.39e-05		IFIT1	3.29	8.19e-06		USP18	7.14	1.43e-06
IFIT2	2.35	0.000274		DDX58	2.89	0.000347		IFI6	6.8	2.77e-06
XAF1	2.22	0.000203		IRF7	2.88	4.26e-06		OAS1	6.21	7.52e-07
OAS2	2.16	0.000127		OAS2	2.63	6.8e-06		IFIT1	6.13	1.61e-07
RNF213	1.89	0.00114		IRF9	2.4	6.8e-06		SAMD9L	5.75	7.99e-07
DDX58	1.84	0.000739		IFIT2	2.39	0.000412		RSAD2	5.24	4.1e-06
IFIH1	1.81	0.000682		XAF1	2.15	2.44e-05		ZBP1	4.85	0.00285
TRIM14	1.69	0.00143		LGALS9	2.08	7.46e-06		CXCL10	4.79	0.000253
DTX3L	1.36	4.39e-05		IFIH1	1.89	2.61e-05		OAS2	4.45	6.06e-08
ISG15	1.25	1.32e-06		ISG15	1.76	1.86e-06		IFIT2	4.38	1.61e-06
				TRIM14	1.6	0.00012		TNFSF10	4.25	0.0417
SeV @ 3hrs				RNF213	1.45	0.00118		LGALS9	4.13	2.46e-07
IFNB1	4.25	9.1e-07		PARP12	1.38	2.51e-05		DHX58	4.12	0.00526
CXCL10	4.15	0.0314		DTX3L	1.37	8.84e-05		IFIT3	3.98	3.12e-06
IFIT1	3.46	2.11e-05						IFIH1	3.83	3.12e-06
OAS1	3.23	0.00214		SeV @ 8hrs				IRF7	3.83	3.11e-07
IFIT2	3.05	4.52e-05		CXCL10	10.8	4.19e-07		XAF1	3.6	9.69e-07
TNF	2.34	0.0194		IFIT3	9.66	3.3e-06		DDX58	3.58	1.63e-05
RSAD2	2.05	0.00902		ZBP1	9.55	2.11e-05		ISG15	3.28	1.46e-07
TNFAIP3	1.32	0.000135		RSAD2	9.49	9.5e-09		OSBP2	3.19	0.00538
IFIH1	1.2	0.0123		IFIT1	9.2	2.01e-09		IRF9	2.92	1.18e-05
OASL	1.02	0.00963		USP18	8.92	4.67e-06		RNF213	2.75	1.37e-06
				IFIT2	8.68	1.27e-08		HERC6	2.61	0.000158
				IFNB1	8.63	7e-11		IFITM3	2.53	1.43e-06
				DHX58	8.6	3.42e-16		DTX3L	2.42	6.19e-06
				OAS1	8.45	2.35e-07		PARP12	2.41	1.42e-06
				TNFSF10	7.58	5.13e-05		IFNA1	2.38	0.0143
				IFI6	7.54	7.09e-08		CMPK2	2.31	1.37e-06
				CXCL11	7.53	1.19e-10		TRIM14	2.3	0.00021
				SAMD9L	7.42	1.17e-06		OASL	2.23	1.59e-05
				DDX58	6.04	6.7e-07		EIF2AK2	2.13	1.17e-06
				CCL5	5.96	1.62e-05		PARP9	2.1	5.02e-06
				CD274	5.93	7.18e-08		COMP	2.1	0.000249
				IFIH1	5.78	4.01e-09		BST2	2.05	5.68e-05
				IRF7	5.42	7.91e-09		CD274	1.94	0.000457
				OAS2	5.33	9.41e-09		MX1	1.58	6.19e-06
				OSBP2	5.3	1.6e-07		STAT1	1.51	7.59e-05
				OASL	5.1	3.52e-08		PARP10	1.48	0.00021
				TNF	4.66	2.53e-05		ISG20	1.46	0.000335
				IRF9	4.63	1.23e-08		CCL5	1.43	0.0154
				RNF213	4.38	2.09e-07		MX2	1.32	0.0209
				XAF1	4.27	4.87e-08		HERC5	1.18	0.000334
				TNFAIP3	4.19	3.21e-07		TNFAIP3	1.03	0.00285
				IFNA1	4.15	4.22e-09
				HERC6	4.14	0.000162		SeV @ 24hrs
				DTX3L	3.76	2.4e-08		ZBP1	11.5	3.49e-06
				ISG15	3.74	1.55e-09		CXCL10	10.8	4.67e-07
				HERC5	3.53	2.49e-07		IFIT1	10.7	2.56e-09
				TRIM14	3.51	1.6e-07		USP18	10.4	5.11e-08
				SOCS1	3.48	1.93e-06		IFIT3	9.99	7.54e-09
				UBE2L6	3.42	6.97e-05		DHX58	9.85	6.77e-06
				PARP12	3.26	1.75e-08		TNFSF10	9.64	9.22e-05
				NFKBIA	3.26	4.05e-11		OAS1	9.5	1.69e-08
				CMPK2	3.24	1.28e-09		IFI6	9.21	1.58e-07
				LGALS9	3.17	7.97e-08		CXCL11	9.14	2.56e-09
				IRF1	2.91	1.21e-06		CCL5	8.69	2.47e-08
				EIF2AK2	2.86	8e-09		RSAD2	8.24	9.22e-08
				ISG20	2.86	5.53e-08		IFIT2	8.1	1.69e-08
				RELB	2.79	4.39e-06		SAMD9L	7.49	4.59e-08
				IFNA4	2.74	0.0327		HSH2D	6.82	0.00162
				IFITM3	2.72	5.12e-07		IFNB1	6.78	0.000116
				IFNG	2.69	0.000777		OAS2	6.62	2.56e-09
				CD40	2.64	1.05e-06		OASL	6.49	8.76e-09
				IL15	2.63	6.19e-07		IFIH1	6.41	4.41e-08
				PARP10	2.6	8.25e-06		LGALS9	6.4	7.54e-09
				PARP9	2.43	3.24e-07		IRF7	6.21	7.54e-09
				COMP	2.41	0.000232		DDX58	5.96	2.43e-07
				BST2	2.39	4.33e-08		ISG15	5.77	2.56e-09
				TAP1	2.39	2.31e-09		ISG20	5.63	1.69e-08
				PSMB9	2.33	6.36e-06		IFITM3	5.4	7.59e-09
				MX2	2.28	0.00177		TNFAIP3	5.27	2.47e-08
				IFNL3	2.21	0.00329		CD274	5.15	2.05e-07
				STAT1	2.2	1.66e-09		IFNL3	5.09	0.00162
				MX1	2.2	9.86e-09		HERC6	5.01	7.64e-07
				RIPK2	1.98	2.6e-08		COMP	5	2.3e-07
				STAT2	1.97	3.24e-07		XAF1	4.93	4.41e-08
				NEURL3	1.93	0.0057		CASP1	4.84	8.18e-05
				TAP2	1.9	4.7e-07		TLR3	4.79	0.0205
				IL18RAP	1.87	0.000372		OSBP2	4.61	0.000184
				IFIT5	1.73	1.25e-07		PARP12	4.53	1.31e-08
				IKBKE	1.72	0.0148		CMPK2	4.53	9.27e-09
				CSF1	1.63	9.5e-09		RNF213	4.45	2.44e-08
				PML	1.56	7.99e-07		IRF9	4.35	3.21e-07
				JAK2	1.31	2.03e-05		TRIM14	4.08	1.63e-06
				NFKB2	1.24	4.17e-05		UBE2L6	4.05	1.56e-06
				LCP2	1.11	0.044		DTX3L	3.9	1.09e-07
				CASP8	1.05	2.75e-06		CD40	3.88	5.14e-06
				NFKBIZ	1.04	0.000148		TNF	3.84	0.000216
								EIF2AK2	3.75	1.41e-08
								PSMB9	3.73	9.27e-09
								BST2	3.61	5.25e-07
								LCP2	3.56	0.00133
								HERC5	3.52	1.03e-07
								C2	3.45	3.6e-05
								IFNA4	3.42	0.0146
								PARP9	3.35	1.03e-07
								TAP1	3.21	2.56e-09
								RELB	3.18	3.59e-06
								MX1	3.01	4.41e-08
								STAT1	2.98	3.21e-07
								NEURL3	2.98	0.017
								MX2	2.97	4.88e-05
								NFKBIA	2.9	3.17e-07
								PARP10	2.74	1.55e-06
								IFNA1	2.43	0.00561
								RIPK2	2.34	4.06e-08
								IFIT5	2.33	7.35e-08
								TAP2	2.32	1.69e-08
								STAT2	2.24	8.5e-07
								PML	2.18	1.69e-08
								IFNG	2.1	0.0208
								CDKN1A	2	1.15e-06
								SOCS1	1.98	2.24e-05
								NFKB2	1.81	1.83e-07
								TRIB3	1.8	4.42e-05
								TRAF1	1.77	8.68e-07
								S100A12	1.69	6.77e-06
								PLAUR	1.61	1.09e-07
								C3	1.59	1.94e-06
								IRF1	1.54	0.000107
								IL15	1.51	3.6e-05
								IL2RA	1.48	0.00292
								IL18RAP	1.48	0.00538
								IL4R	1.48	9.26e-05
								TNFRSF1B	1.47	0.000382
								CASP8	1.43	3.19e-06
								CSF1	1.41	6.92e-07
								DPP4	1.4	0.0235
								JAK2	1.24	1.97e-05
								RNASEL	1.23	2.39e-06
								NFKB1	1.17	1.97e-05
								JUN	1.17	2.97e-06
								BCL10	1.1	4.73e-05
								MYC	1.09	3.29e-06
								BID	1.05	2.39e-06
								TRAF3	1.04	0.000279
								ABL1	1.04	1.36e-06
								FOS	-1.17	1.65e-05
								BDNF	-1.24	0.000846
								SST	-1.57	0.00264
								FOXJ1	-1.83	0.000247
								NRG2	-2.35	1.4e-06
