# Supplementary material for: Transcriptomics Reveal Antiviral Gene Induction in the Egyptian Rousette Bat Is Antagonized In Vitro by Marburg Virus Infection
Source: Viruses. 2018 Nov 2;10(11):607. doi: 10.3390/v10110607 (PMC6266330; doi:10.3390/v10110607)
Supplement: Supplementary file 1 [file viruses-10-00607-s001.zip › viruses-375811-supplementary/Supplemental Files/File S2 - nCounter shared targets.xlsx]

## Sheet: Sheet1
		Venn diagrams were made with Venny 2.1 - http://bioinfogp.cnb.csic.es/tools/venny/
		Venn diagram - MARV VP35mut over time								Venn diagram - MARV VP35mut vs SeV @ 3 hrs
																		5 common elements in "MARV VP35mut" and "SeV":
																		OAS1
																		RSAD2
																		IFIT1
																		IFIT2
																		IFIH1
		Venn diagram - SeV over time								Venn diagram - MARV VP35mut vs SeV @ 8 hrs
																		19 common elements in "MARV VP35mut" and "SeV":
																		USP18
																		IFI6
																		OAS1
																		SAMD9L
																		RSAD2
																		IFIT1
																		DDX58
																		IRF7
																		OAS2
																		IRF9
																		IFIT2
																		XAF1
																		LGALS9
																		IFIH1
																		ISG15
																		TRIM14
																		RNF213
																		PARP12
																		DTX3L
										Venn diagram - all viruses @ 24 hrs
																		1 common element in "MARV", "MARV VP35mut" and "SeV":
																		TNFAIP3
																		2 common elements in "MARV" and "SeV":
																		SST
																		S100A12
																		42 common elements in "MARV VP35mut" and "SeV":
																		USP18
																		IFI6
																		OAS1
																		IFIT1
																		SAMD9L
																		RSAD2
																		ZBP1
																		CXCL10
																		OAS2
																		IFIT2
																		TNFSF10
																		LGALS9
																		DHX58
																		IFIT3
																		IFIH1
																		IRF7
																		XAF1
																		DDX58
																		ISG15
																		OSBP2
																		IRF9
																		RNF213
																		HERC6
																		IFITM3
																		DTX3L
																		PARP12
																		IFNA1
																		CMPK2
																		TRIM14
																		OASL
																		EIF2AK2
																		PARP9
																		COMP
																		BST2
																		CD274
																		MX1
																		STAT1
																		PARP10
																		ISG20
																		CCL5
																		MX2
																		HERC5
