# Supplementary material for: Transcriptomics Reveal Antiviral Gene Induction in the Egyptian Rousette Bat Is Antagonized In Vitro by Marburg Virus Infection
Source: Viruses. 2018 Nov 2;10(11):607. doi: 10.3390/v10110607 (PMC6266330; doi:10.3390/v10110607)
Supplement: Supplementary file 1 [file viruses-10-00607-s001.zip › viruses-375811-supplementary/Supplemental Files/File S3 - RNA-seq DEGs.xlsx]

## Sheet: MARVMut3hr_vs_Mock3hr
target_id	pval	qval	b	se_b	mean_obs	var_obs	tech_var	sigma_sq	smooth_sigma_sq	final_sigma_sq
DDX58	5.36388e-19	6.25676e-16	1.16345	0.130659	7.97172	0.413036	0.0122745	-0.00358365	0.0133331	0.0133331
DTX3L	2.55272e-41	9.67738e-38	1.34155	0.0996409	8.97134	0.542053	0.00619955	-0.0035426	0.00869292	0.00869292
EIF2AK2	8.48302e-06	0.00328685	1.05717	0.237427	9.45074	0.40293	0.00481784	0.0797396	0.00730169	0.0797396
IFI6	2.31433e-10	1.59521e-07	4.34592	0.685597	5.06204	5.89315	0.641419	-0.357619	0.0636459	0.0636459
IFIH1	3.54756e-21	4.89047e-18	2.04694	0.216718	7.49638	1.31335	0.02288	0.0475701	0.0169399	0.0475701
IFIT1	3.53889e-06	0.00149066	2.79084	0.601893	5.07098	2.6339	0.480252	-0.10868	0.0631607	0.0631607
IFIT2	1.79698e-25	2.72494e-22	1.96379	0.188271	7.33958	1.19948	0.0234232	0.029746	0.0183626	0.029746
IRF7	6.18557e-45	3.1266e-41	2.39238	0.170088	7.62512	1.74613	0.0275358	0.00883069	0.015859	0.015859
IRF9	1.25758e-34	3.17834e-31	2.34046	0.190692	7.08103	1.66451	0.0335841	-0.00709651	0.0209613	0.0209613
ISG15	2.7978e-19	3.53549e-16	1.19183	0.132774	9.23569	0.447295	0.00576701	0.0206764	0.00787619	0.0206764
LGALS9	2.65884e-17	2.8799e-14	1.06567	0.125956	8.16409	0.354178	0.0116323	0.00521909	0.0121651	0.0121651
LOC107506344	5.071e-30	9.61208e-27	1.45004	0.127384	8.40143	0.650193	0.0133939	0.0108659	0.0109463	0.0109463
LOC107507193	4.20756e-07	0.000205818	1.41112	0.278915	6.09331	0.675475	0.0840562	0.0135639	0.0326344	0.0326344
LOC107508053	2.13874e-05	0.00737088	1.36224	0.320536	5.74729	0.639908	0.115045	-0.011052	0.0390702	0.0390702
LOC107508898	4.92833e-06	0.00196666	3.62271	0.793095	5.15046	4.35004	0.884432	-0.368391	0.0590676	0.0590676
LOC107513228	3.05905e-48	2.31937e-44	2.29167	0.157027	7.61495	1.59047	0.0210445	-0.00236962	0.0159415	0.0159415
LOC107518040	2.92312e-06	0.00126646	1.6547	0.35386	6.03855	0.869675	0.154319	-0.0939876	0.0335057	0.0335057
OAS1	2.69763e-07	0.000141058	3.51796	0.683971	4.14633	3.79865	0.554893	-0.447595	0.146831	0.146831
RNF213	2.26361e-67	3.43253e-63	1.46329	0.084378	11.5025	0.650909	0.00105191	0.00962755	0.00424239	0.00962755
RSAD2	9.71054e-10	6.13544e-07	3.17626	0.519498	6.08034	3.35045	0.169359	0.235459	0.0328368	0.235459
RTP4	4.26812e-14	3.59565e-11	1.18435	0.156815	8.0717	0.450318	0.0136787	0.0232078	0.0127059	0.0232078
SAMD9	1.24533e-16	1.25894e-13	2.3513	0.284018	9.90239	1.75538	0.00577547	0.115224	0.00629329	0.115224
SAMD9L	9.08333e-35	2.75479e-31	2.76015	0.224406	7.19	2.34595	0.0305645	0.0449728	0.0198281	0.0449728
TRANK1	6.35249e-11	4.5871e-08	1.43781	0.22001	6.17345	0.654377	0.0411709	0.00156132	0.031436	0.031436
UBA7	4.1705e-06	0.00170923	2.90793	0.631787	4.54509	2.57035	0.497787	-0.455866	0.100946	0.100946
USP18	5.01501e-09	2.92491e-06	5.31982	0.909889	3.3844	9.48364	0.497096	0.744751	0.307121	0.744751
XAF1	5.43784e-14	4.33997e-11	2.11304	0.280953	6.53149	1.36027	0.0915204	-0.0655327	0.0268817	0.0268817

## Sheet: MARVMut8hr_vs_Mock8hr
target_id	pval	qval	b	se_b	mean_obs	var_obs	tech_var	sigma_sq	smooth_sigma_sq	final_sigma_sq
AADAC	5.86862e-05	0.0121594	5.18068	1.28936	1.59034	8.09469	1.57355	-1.51999	0.920118	0.920118
ADH7	0.000360947	0.0397691	1.37622	0.385809	5.24976	0.746812	0.0761162	0.147156	0.0658316	0.147156
AK7	0.000408154	0.0434088	-2.70168	0.764318	2.7818	2.79932	0.508804	0.253196	0.36747	0.36747
ARPP21	3.49922e-05	0.00878534	3.21241	0.776267	2.97144	3.66253	0.586307	0.12202	0.317579	0.317579
DDX58	3.41006e-24	3.73036e-21	2.18541	0.215371	7.67662	1.48847	0.0142627	0.0553144	0.0223571	0.0553144
DTX3L	2.08764e-43	5.49844e-40	1.53931	0.111428	9.06755	0.716493	0.0043232	0.00274035	0.0143011	0.0143011
EIF2AK2	7.9075e-18	6.37386e-15	1.58285	0.184033	9.40107	0.79227	0.00328864	0.0475136	0.0130985	0.0475136
HERC6	4.66092e-19	3.96566e-16	1.61506	0.181059	6.90318	0.811692	0.0186296	0.0178333	0.030544	0.030544
IFI6	2.15414e-43	5.49844e-40	4.68333	0.339074	5.82243	6.71803	0.109361	0.0630955	0.0496711	0.0630955
IFIH1	1.39228e-50	7.10757e-47	2.21777	0.148272	7.72053	1.48032	0.0109847	-0.00502417	0.0219922	0.0219922
IFIT1	1.02323e-13	7.4623e-11	2.74234	0.3687	6.03225	2.41926	0.0869812	0.116928	0.0451557	0.116928
IFIT2	1.20989e-26	1.54413e-23	2.25919	0.211456	6.47767	1.55146	0.0300893	-0.00473783	0.0369812	0.0369812
IRF7	1.44733e-23	1.38537e-20	2.60369	0.260236	7.55244	2.11503	0.0165158	0.0850684	0.023438	0.0850684
IRF9	2.43533e-27	3.39064e-24	1.92612	0.177822	7.06738	1.14466	0.0189525	0.0206463	0.0284787	0.0284787
ISG15	1.28785e-12	7.88935e-10	1.48543	0.209345	9.15017	0.71454	0.0038643	0.0618736	0.0139895	0.0618736
LGALS9	1.32527e-46	5.07413e-43	1.74987	0.122071	8.64251	0.93593	0.00619171	0.0154493	0.0161604	0.0161604
LOC107499753	1.0062e-05	0.00326026	2.15813	0.488726	3.8479	1.52206	0.194204	-0.0381995	0.164075	0.164075
LOC107501006	9.23873e-05	0.0168442	1.1178	0.285899	5.72849	0.472928	0.0701517	0.0524561	0.0518872	0.0524561
LOC107501469	0.000100105	0.0178677	1.00015	0.257085	6.02485	0.3794	0.034451	0.0646881	0.0453062	0.0646881
LOC107502445	0.000101827	0.0178677	1.52045	0.391244	4.49969	0.804316	0.126113	0.0123691	0.103495	0.103495
LOC107503221	1.57309e-06	0.000651133	1.05085	0.21885	6.11299	0.37303	0.0282907	0.023887	0.043552	0.043552
LOC107505193	2.66045e-10	1.45517e-07	1.47477	0.233447	6.22301	0.664872	0.0402814	-0.0248009	0.041465	0.041465
LOC107506049	1.87619e-06	0.000718345	1.21568	0.255056	5.59884	0.461659	0.0423952	-0.0195228	0.0551849	0.0551849
LOC107506344	7.78192e-43	1.70257e-39	2.06775	0.150719	8.36559	1.30994	0.0106822	0.023392	0.017605	0.023392
LOC107507193	3.56215e-05	0.00879908	1.6181	0.391394	5.64684	0.969298	0.0786638	0.15112	0.0539291	0.15112
LOC107507624	1.27826e-05	0.00399523	1.16763	0.267573	5.44752	0.480271	0.0479471	0.0411298	0.0594457	0.0594457
LOC107508053	3.01588e-06	0.00109972	1.31348	0.281276	5.35826	0.596389	0.0564722	0.0420493	0.0622019	0.0622019
LOC107508054	8.58023e-06	0.00285666	3.31538	0.745	3.07738	3.92931	0.539736	0.250011	0.292802	0.292802
LOC107508898	5.56598e-25	6.55716e-22	3.70888	0.359295	6.22624	4.19822	0.152234	-0.0628715	0.0414054	0.0414054
LOC107509136	0.000162255	0.0236661	1.43792	0.381257	5.82499	0.794711	0.0544392	0.163596	0.0496126	0.163596
LOC107509759	0.000156731	0.0233042	1.00861	0.266816	5.70806	0.390615	0.0392249	0.0675614	0.0523875	0.0675614
LOC107510089	0.00034431	0.0387728	1.12125	0.313245	5.32293	0.494905	0.0473386	0.0998451	0.0633485	0.0998451
LOC107510360	0.000223691	0.0292806	2.45253	0.664526	4.92289	2.1976	0.583322	-0.0919073	0.0790709	0.0790709
LOC107512786	0.000497822	0.0498311	1.13265	0.325294	4.94695	0.45676	0.0807665	0.00909769	0.077958	0.077958
LOC107513228	4.38139e-75	6.7101e-71	2.70572	0.147574	7.98198	2.19855	0.0126739	-0.00983612	0.0199934	0.0199934
LOC107516177	0.000153052	0.0229803	1.183	0.312462	4.9512	0.489121	0.0686852	0.0179061	0.0777638	0.0777638
LOC107517785	2.13327e-05	0.00616435	1.02133	0.240286	5.79725	0.347436	0.036354	0.00677488	0.0502519	0.0502519
LOC107518040	1.09258e-07	5.22902e-05	2.41704	0.455134	6.29522	2.0012	0.0570927	0.253628	0.0401492	0.253628
LOC107520786	0.000314491	0.0364882	1.66298	0.461545	4.83025	1.08528	0.0924318	0.227104	0.0835988	0.227104
MX1	1.02182e-05	0.00326026	1.04043	0.235791	6.62187	0.379676	0.0487817	0.0198786	0.0346146	0.0346146
OAS1	2.39594e-16	1.83469e-13	4.69037	0.571969	4.4873	6.99245	0.35397	0.136753	0.104367	0.136753
PARP12	3.85695e-19	3.47466e-16	1.10123	0.123167	8.64877	0.382019	0.0057813	0.0169738	0.0161296	0.0169738
PARP9	2.56476e-09	1.35446e-06	1.00875	0.16933	7.11148	0.325069	0.0150507	0.00969582	0.0279585	0.0279585
PCDH11X	6.58866e-05	0.013277	1.10167	0.276062	5.52792	0.448644	0.0571934	0.0484817	0.0571218	0.0571218
RNF213	8.20747e-58	6.28487e-54	1.21784	0.0759842	11.7215	0.450727	0.000683468	0.00655098	0.00797693	0.00797693
RSAD2	3.27337e-13	2.27871e-10	3.01944	0.414607	4.80739	2.86439	0.17307	-0.0114573	0.084779	0.084779
SAMD9	1.21818e-23	1.24376e-20	2.2237	0.221879	9.84375	1.54253	0.0027713	0.0710739	0.0118196	0.0710739
SAMD9L	5.1986e-35	8.84629e-32	4.1163	0.333445	7.68175	5.21659	0.0246234	0.142155	0.0223141	0.142155
TRANK1	4.01854e-11	2.36708e-08	1.52676	0.231209	6.17865	0.729773	0.0378926	0.000194326	0.0422939	0.0422939
TRIM14	1.49536e-08	7.63383e-06	1.45434	0.256856	5.72354	0.694568	0.0469545	0.0280912	0.0520077	0.0520077
UBA7	3.36189e-07	0.000147107	2.23612	0.438289	4.56977	1.73059	0.138142	0.150004	0.0987309	0.150004
USP18	1.9583e-38	3.74893e-35	4.57804	0.353135	5.24789	6.34203	0.121159	-0.0530321	0.0658973	0.0658973
XAF1	4.72787e-29	7.24073e-26	2.59449	0.231922	6.77741	2.05198	0.0484072	-0.00769354	0.0322746	0.0322746

## Sheet: MARVMut24hr_vs_Mock24hr
target_id	pval	qval	b	se_b	mean_obs	var_obs	tech_var	sigma_sq	smooth_sigma_sq	final_sigma_sq
ADAR	8.07648e-24	2.89401e-21	1.11553	0.110858	11.6941	0.388068	0.000626492	0.0178077	0.00748306	0.0178077
BST2	1.66947e-80	2.33847e-77	2.06742	0.108805	9.0283	1.28981	0.00490637	0.00451734	0.0128516	0.0128516
CMPK2	3.66774e-69	3.53203e-66	2.23782	0.127312	8.27209	1.5082	0.00812163	-0.000810774	0.0161909	0.0161909
COMP	2.99802e-11	6.32787e-09	1.64527	0.247533	5.78582	0.868549	0.0451931	0.0253992	0.0467159	0.0467159
CXCL10	5.35627e-12	1.19608e-09	4.80949	0.697452	2.67961	7.52308	0.354462	0.375197	0.33391	0.375197
DDX58	3.46969e-99	7.63728e-96	3.30347	0.156272	8.79796	3.30318	0.00751829	0.0291133	0.0137364	0.0291133
DHX58	3.07623e-29	1.21535e-26	2.58117	0.22995	6.32612	2.01534	0.0431902	-0.0224368	0.0361253	0.0361253
DTX3L	3.19547e-88	4.92358e-85	2.2886	0.114935	9.7643	1.58716	0.00319717	0.016618	0.0106858	0.016618
EIF2AK2	1.03889e-18	2.96429e-16	2.09687	0.237448	10.0114	1.38671	0.00240042	0.0821719	0.0101324	0.0821719
ETV7	3.79103e-07	5.72669e-05	1.18183	0.232682	6.97526	0.483985	0.0188988	0.0623125	0.0267374	0.0623125
HELZ2	6.75589e-18	1.82622e-15	1.64249	0.190567	9.97837	0.852912	0.00212789	0.0523458	0.0102048	0.0523458
HERC5	4.10495e-16	1.03687e-13	1.08269	0.133083	7.9957	0.371318	0.0087637	0.0158031	0.017803	0.017803
HERC6	1.63067e-57	1.25627e-54	2.39429	0.149785	7.72031	1.74485	0.0139249	0.0173971	0.0197286	0.0197286
IFI6	1.00536e-91	1.93632e-88	7.09829	0.349461	7.39012	15.2623	0.0980036	0.0851812	0.0224552	0.0851812
IFIH1	4.35657e-104	1.11877e-100	3.34384	0.15434	8.5884	3.38296	0.00908651	0.026645	0.0146445	0.026645
IFIT1	2.77547e-55	1.94384e-52	5.38452	0.343808	6.8568	8.83233	0.149122	0.0188794	0.0281834	0.0281834
IFIT2	2.03375e-53	1.30567e-50	4.18246	0.271836	7.80099	5.33657	0.0229889	0.0878537	0.0191342	0.0878537
IFIT3	2.41169e-38	1.28136e-35	4.05318	0.313036	6.30331	5.04608	0.0748626	0.0721243	0.0365145	0.0721243
IRF7	4.65353e-67	4.21774e-64	3.84902	0.222479	8.50587	4.50388	0.00982572	0.0644195	0.0150243	0.0644195
IRF9	9.54932e-59	7.744e-56	2.37055	0.146686	7.96911	1.69503	0.0143001	-0.0028157	0.017975	0.017975
ISG15	6.07783e-241	3.12158e-237	3.34107	0.100793	9.72145	3.36069	0.00445218	0.0103924	0.0107866	0.0107866
ISG20	8.70837e-24	3.04951e-21	1.68207	0.167283	7.14248	0.878508	0.0170985	0.0200214	0.0248768	0.0248768
LGALS9	5.76836e-251	4.44394e-247	3.99052	0.117936	9.15265	4.78481	0.00844203	0.000973133	0.0124213	0.0124213
LOC107497017	6.47172e-05	0.00817346	1.80712	0.452355	3.98396	1.10716	0.172773	-0.013458	0.134163	0.134163
LOC107498784	1.35851e-07	2.11434e-05	1.48381	0.281516	5.2565	0.701456	0.0576568	-0.00646942	0.0612204	0.0612204
LOC107504926	4.05055e-70	4.16072e-67	1.61198	0.0910624	10.1295	0.780949	0.00256353	-0.000810177	0.00987503	0.00987503
LOC107504927	3.12972e-07	4.77452e-05	1.44577	0.282628	5.35682	0.653833	0.0617799	-0.0283337	0.0580376	0.0580376
LOC107504966	3.39862e-27	1.24681e-24	1.03184	0.0955301	10.2297	0.330357	0.00176825	0.0119208	0.00966647	0.0119208
LOC107505193	3.04124e-34	1.37822e-31	2.66858	0.218705	6.79017	2.1829	0.0426993	0.0154212	0.0290482	0.0290482
LOC107505194	4.57238e-22	1.46774e-19	3.15314	0.326499	5.61648	3.01597	0.109107	-0.0675004	0.0507955	0.0507955
LOC107506344	5.16752e-54	3.46179e-51	2.80903	0.181528	9.06591	2.40673	0.00680517	0.0426233	0.0127183	0.0426233
LOC107506345	2.55959e-06	0.000358529	1.96339	0.417447	5.0357	1.29971	0.192245	-0.0131962	0.0691483	0.0691483
LOC107506509	8.57441e-12	1.88735e-09	1.38978	0.203523	9.48031	0.629151	0.00329614	0.0588362	0.0114065	0.0588362
LOC107506511	3.01196e-23	1.00888e-20	1.2639	0.127251	8.29986	0.487894	0.00824497	0.00258609	0.0160442	0.0160442
LOC107506941	6.31651e-34	2.6304e-31	1.71607	0.141332	9.94056	0.907437	0.00258985	0.0273722	0.0102881	0.0273722
LOC107507190	2.25937e-21	7.10457e-19	1.51516	0.15962	7.63734	0.69817	0.0178505	-0.00603	0.0203671	0.0203671
LOC107507191	3.19688e-28	1.2014e-25	2.31698	0.210327	7.33047	1.63768	0.0433507	-0.00940446	0.0230056	0.0230056
LOC107507192	5.7624e-71	6.34193e-68	1.52692	0.085727	10.5192	0.701886	0.00190607	0.00114443	0.00911761	0.00911761
LOC107507193	9.97311e-38	5.12219e-35	3.1082	0.242099	6.76339	2.96354	0.0585107	0.0230779	0.029407	0.029407
LOC107508053	2.06355e-11	4.416e-09	2.24304	0.33471	6.01827	1.64381	0.0474446	0.120601	0.0417705	0.120601
LOC107508054	9.57259e-13	2.23476e-10	3.66431	0.513459	4.19082	4.31469	0.278629	0.0795434	0.116832	0.116832
LOC107508898	4.61505e-56	3.38613e-53	6.08955	0.386022	7.29643	11.2406	0.200191	-0.055405	0.0233287	0.0233287
LOC107510360	4.39668e-18	1.23171e-15	3.28661	0.379165	5.63649	3.34654	0.16536	-0.0328776	0.0502894	0.0502894
LOC107511262	3.54145e-34	1.55905e-31	2.8815	0.236395	8.74807	2.55798	0.00936012	0.0744636	0.0139457	0.0744636
LOC107512535	1.82008e-05	0.00241757	5.41935	1.26446	3.8908	10.7295	0.227906	2.1704	0.142903	2.1704
LOC107512537	2.35956e-10	4.43367e-08	5.55985	0.877515	3.4849	10.1976	0.315232	0.839817	0.189027	0.839817
LOC107513228	4.12658e-229	1.58956e-225	4.30473	0.133206	8.86517	5.56493	0.0131509	-0.00601037	0.0134649	0.0134649
LOC107513409	1.0745e-09	1.90297e-07	5.40901	0.887024	5.62372	8.96698	1.12961	-0.892409	0.0506115	0.0506115
LOC107513413	5.71308e-08	9.26602e-06	1.46906	0.270666	5.99124	0.735351	0.0532093	0.0566811	0.0423116	0.0566811
LOC107517036	3.69244e-09	6.39249e-07	4.75278	0.805909	1.37639	7.00876	0.132534	0.157574	0.8417	0.8417
LOC107518040	5.46632e-73	6.47885e-70	3.71325	0.20549	6.95488	4.18112	0.0363609	0.0194386	0.0269782	0.0269782
LY6E	8.54515e-08	1.34351e-05	1.38689	0.258979	10.4646	0.657526	0.00486208	0.0957435	0.00921543	0.0957435
MX1	1.4441e-36	6.74264e-34	2.13829	0.169303	7.84446	1.40608	0.0220084	0.0209869	0.0188242	0.0209869
NOS3	9.96413e-11	1.9683e-08	1.56664	0.242233	6.0153	0.757319	0.0461861	-0.0199269	0.0418295	0.0418295
OAS1	1.97224e-14	4.82354e-12	5.88434	0.768951	5.74593	11.0972	0.241979	0.64495	0.0476371	0.64495
OASL	1.63204e-41	8.98086e-39	2.20751	0.163558	7.39329	1.48695	0.0177002	0.013562	0.0224265	0.0224265
PARP10	7.4477e-23	2.44158e-20	1.52365	0.154816	7.87029	0.725214	0.0111699	0.0247822	0.0186432	0.0247822
PARP12	8.07753e-90	1.38287e-86	2.18334	0.108648	9.16229	1.43354	0.00531745	-0.00100244	0.0123891	0.0123891
PARP9	6.00738e-37	2.89255e-34	1.86075	0.14653	7.64189	1.05303	0.0118752	0.00600937	0.0203314	0.0203314
PSMB8	1.98568e-11	4.3092e-09	1.04775	0.156216	8.13686	0.35862	0.00838282	0.0282224	0.0169426	0.0282224
PSMB9	7.71257e-11	1.54331e-08	1.09518	0.168332	7.0484	0.377716	0.0166044	0.00575466	0.025899	0.025899
RNF213	7.63421e-268	1.17628e-263	2.44272	0.0698616	12.5397	1.79317	0.000543745	0.00334173	0.00677723	0.00677723
RSAD2	4.05138e-46	2.31199e-43	5.53238	0.388045	5.82009	9.21818	0.179925	-0.134906	0.0459428	0.0459428
RTP4	1.36235e-74	1.74926e-71	1.76251	0.0964553	9.7421	0.941273	0.00321768	0.0084575	0.0107378	0.0107378
SAMD9	1.84109e-48	1.1347e-45	3.16729	0.216511	10.3588	3.06576	0.00277082	0.0675447	0.00941235	0.0675447
SAMD9L	5.59585e-132	1.72442e-128	5.15343	0.210811	8.71153	8.02067	0.0163909	0.0502713	0.0141019	0.0502713
SOCS1	1.3673e-05	0.00186437	1.04531	0.240354	5.77585	0.335685	0.0397108	-0.0298559	0.046944	0.046944
SP110	2.8545e-10	5.29904e-08	1.17241	0.185906	7.1703	0.414824	0.0272557	-0.0241845	0.024586	0.024586
STAT1	5.92674e-34	2.53664e-31	1.42551	0.117352	11.2289	0.626154	0.000914273	0.019743	0.00802954	0.019743
TDRD7	1.32294e-10	2.54798e-08	1.22918	0.191326	6.5648	0.483811	0.0226292	0.0155552	0.0322794	0.0322794
TMEM140	5.44354e-05	0.00704825	1.18929	0.294692	5.12704	0.475932	0.0645627	-5.41748e-05	0.0657021	0.0657021
TMPRSS2	6.32438e-05	0.00805339	1.13341	0.283327	5.30428	0.419717	0.0607368	-0.0178251	0.0596748	0.0596748
TRANK1	1.47869e-37	7.34957e-35	3.89292	0.303944	7.23173	4.6573	0.0319759	0.106597	0.0239614	0.106597
TRIM14	1.9096e-31	7.74291e-29	2.46818	0.211577	6.29864	1.84511	0.0305527	-0.00863095	0.0365946	0.0365946
TRIM34	3.28466e-20	9.92352e-18	2.90122	0.315034	5.32016	2.61432	0.0896965	0.0218022	0.0591731	0.0591731
UBA7	7.86901e-48	4.66329e-45	4.86626	0.334921	5.82383	7.12763	0.122398	-0.093039	0.0458593	0.0458593
USP18	2.21384e-63	1.89505e-60	6.9543	0.413804	6.24388	14.5408	0.219302	-0.179222	0.0375485	0.0375485
XAF1	6.032e-21	1.85882e-18	3.69232	0.393242	7.50265	4.27553	0.0387882	0.19317	0.0214681	0.19317

## Sheet: MARV_WT_3hr_vs_Mock3hr
target_id	pval	qval	b	se_b	mean_obs	var_obs	tech_var	sigma_sq	smooth_sigma_sq	final_sigma_sq
EGR2	0.00102901	0.0445796	1.1495	0.350193	5.09912	0.535985	0.120623	0.0538519	0.0633302	0.0633302
LOC107497097	0.000991936	0.0435556	1.19278	0.36224	5.69257	0.584282	0.0652614	0.131565	0.0421331	0.131565
NR4A1	3.8547e-27	5.7516e-23	2.01259	0.18653	7.28002	1.2569	0.0258866	0.0263038	0.0192313	0.0263038
RAB40B	0.000949383	0.0421705	1.09773	0.332132	5.48006	0.493879	0.0850303	0.0804368	0.047942	0.0804368

## Sheet: MARV_WT_8hr_vs_Mock8hr
target_id	pval	qval	b	se_b	mean_obs	var_obs	tech_var	sigma_sq	smooth_sigma_sq	final_sigma_sq
CNTN2	0.000490942	0.0184994	1.20224	0.344911	4.93923	0.576369	0.0830531	0.0953921	0.0739133	0.0953921
DYDC2	0.00138894	0.0391804	-1.29526	0.405156	4.55445	0.686176	0.150711	0.0778734	0.0955162	0.0955162
LOC107502608	0.000998452	0.0310333	1.03225	0.313663	5.00146	0.437725	0.0667035	0.0808732	0.0710329	0.0808732
LOC107509136	8.29874e-06	0.000767558	1.17229	0.263003	5.73354	0.420874	0.0583389	-0.0475944	0.0454167	0.0454167
LOC107509260	0.000374266	0.014952	3.29237	0.925449	3.64886	3.58168	1.09732	-0.685104	0.187365	0.187365
LOC107510143	0.000430901	0.0167328	-5.19717	1.4763	2.47394	9.08168	2.80369	-1.58054	0.465502	0.465502
LOC107516576	0.00037127	0.0149035	-3.51045	0.986163	1.30235	4.0633	0.326226	0.13168	1.13255	1.13255
MYO1H	0.00175811	0.0460214	-1.08052	0.3454	4.64636	0.472595	0.0892747	0.0636473	0.0896772	0.0896772
OCSTAMP	7.94719e-05	0.00449193	1.33129	0.337378	4.70206	0.668288	0.084362	0.0863739	0.0863646	0.0863739

## Sheet: MARV_WT_24hr_vs_Mock24hr
target_id	pval	qval	b	se_b	mean_obs	var_obs	tech_var	sigma_sq	smooth_sigma_sq	final_sigma_sq
ADM	3.32845e-34	5.02629e-30	1.22167	0.100182	9.82823	0.459784	0.00238091	0.0126738	0.00876397	0.0126738
AHR	2.06435e-22	4.45339e-19	-1.13248	0.116288	8.39348	0.397051	0.00718072	0.00819311	0.0131036	0.0131036
APELA	0.00017252	0.00549626	-2.54313	0.677052	3.1939	2.066	0.458346	-0.301176	0.229253	0.229253
APLN	0.000552384	0.0129126	1.1314	0.327564	4.92112	0.512776	0.0800345	0.0809125	0.0687248	0.0809125
BMF	2.44715e-07	2.30965e-05	-2.88935	0.559767	5.12049	2.88051	0.192605	0.277403	0.0610898	0.277403
C4BPA	4.1265e-10	7.88788e-08	-1.05745	0.169215	7.37615	0.369822	0.0134724	0.0294781	0.0197502	0.0294781
CDH1	2.8449e-06	0.000190937	-1.05153	0.224604	6.98004	0.39225	0.0217944	0.0538757	0.0236947	0.0538757
CDH16	2.87602e-12	9.44146e-10	-1.19697	0.171397	8.19202	0.465076	0.00818546	0.0358797	0.0141037	0.0358797
CDHR2	0.000816607	0.0169623	-1.08327	0.323643	6.4084	0.477732	0.0275767	0.12954	0.031431	0.12954
CHDH	0.00194652	0.0318466	-1.10211	0.355718	5.62059	0.516238	0.0477109	0.142092	0.0465433	0.142092
CIB4	7.50948e-05	0.00276587	-1.35225	0.341517	5.06068	0.678924	0.111704	0.0512336	0.0632462	0.0632462
CYSRT1	5.84149e-06	0.000344579	1.02259	0.225635	5.87655	0.359785	0.0354897	0.0221087	0.0408771	0.0408771
DNAAF1	0.000424571	0.0108669	-1.13711	0.322647	4.86318	0.430484	0.0849503	-0.0317295	0.0712016	0.0712016
DPEP1	0.00165352	0.0279566	-1.14852	0.365037	4.62575	0.464207	0.11707	-0.031468	0.0828083	0.0828083
DUSP4	2.32557e-21	3.90204e-18	1.19627	0.126065	8.3659	0.435802	0.0106053	-0.00250085	0.0132333	0.0132333
EDN2	3.2609e-06	0.000213172	1.11085	0.238703	5.80127	0.400762	0.0430201	-0.00480919	0.0424489	0.0424489
EFHD1	0.000180239	0.00567041	-1.09823	0.293235	4.68229	0.396393	0.0491681	-0.00596478	0.0798118	0.0798118
EHF	0.000142834	0.00468899	-3.28779	0.864479	1.79791	3.70573	0.469501	0.109069	0.651484	0.651484
EVA1A	0.00115466	0.0217413	1.00217	0.308375	4.92437	0.382972	0.0740526	0.028032	0.0685898	0.0685898
FAM171B	2.34573e-19	3.54228e-16	-1.17	0.130061	7.90094	0.414702	0.00957654	-0.00453557	0.0157973	0.0157973
FAM90A1	1.04181e-25	3.93311e-22	1.28514	0.122601	7.98091	0.504597	0.00724746	0.00415449	0.0152991	0.0152991
FAT2	2.18814e-10	4.46528e-08	-1.10096	0.173447	8.05261	0.399736	0.00883211	0.0362939	0.0148745	0.0362939
FGF18	0.00044932	0.0113613	-1.21089	0.345055	4.97594	0.582754	0.072257	0.106337	0.0664945	0.106337
FOSL1	4.78309e-19	6.56632e-16	1.14245	0.128118	7.93319	0.404639	0.00902806	0.00732511	0.0155932	0.0155932
FRMD1	0.000697796	0.0154274	-2.02886	0.598405	5.55012	1.66459	0.0933617	0.443772	0.0482803	0.443772
FZD4	1.04049e-15	6.54682e-13	-1.12838	0.14066	8.91773	0.405712	0.00526645	0.0244116	0.0110063	0.0244116
GJB1	1.39569e-08	1.86516e-06	-4.6832	0.825391	1.3416	6.90888	0.108864	0.302591	0.913042	0.913042
GJB3	1.24842e-21	2.35654e-18	1.28737	0.134748	7.76461	0.51697	0.0105265	0.0141876	0.0167089	0.0167089
GRB7	0.00102965	0.0199856	-1.06264	0.32375	5.69197	0.46454	0.0476126	0.109608	0.0448672	0.109608
HAPLN2	0.000519401	0.0123495	1.11586	0.321524	5.34646	0.469634	0.10124	0.0188696	0.0538265	0.0538265
ICAM5	3.08178e-05	0.00135285	-1.35481	0.325101	4.65677	0.597296	0.0773911	-0.0190838	0.0811451	0.0811451
IFIT3	0.00298512	0.0436258	1.03891	0.349888	4.61663	0.409462	0.100327	0.00674969	0.0833063	0.0833063
IL11	1.76629e-05	0.000863197	1.33187	0.310275	4.90079	0.58021	0.0748267	-0.0147726	0.0695795	0.0695795
IRF6	0.00207571	0.0334737	-2.8962	0.940574	1.25744	3.33103	0.355812	0.662491	0.971208	0.971208
KIF12	0.000179551	0.00566054	-2.77947	0.741948	4.10143	2.97821	0.311405	0.514324	0.118504	0.514324
KITLG	0.000290439	0.00822873	1.13276	0.3126	7.70379	0.502207	0.0101619	0.136416	0.01714	0.136416
LHX9	0.00280907	0.0418341	1.36939	0.458312	3.75768	0.623215	0.163578	-0.0877685	0.151497	0.151497
LOC107497487	0.000193082	0.00596265	-1.17192	0.314365	4.89256	0.523538	0.0783081	0.0610906	0.0699297	0.0699297
LOC107499652	9.94867e-16	6.53195e-13	1.12595	0.140262	7.62868	0.390416	0.0118161	0.0007904	0.017694	0.017694
LOC107499681	0.000210704	0.00635098	-1.03277	0.278689	5.29279	0.341018	0.0610658	-0.0347753	0.0554355	0.0554355
LOC107501660	0.00119705	0.02218	-1.21791	0.375945	4.51916	0.578023	0.123113	0.0431804	0.0888898	0.0888898
LOC107502947	3.00832e-08	3.72366e-06	-1.58457	0.285974	5.47095	0.846025	0.0723339	0.0436244	0.050338	0.050338
LOC107503973	5.68996e-08	6.46045e-06	1.104	0.20338	7.81122	0.415283	0.0102187	0.0518264	0.0163887	0.0518264
LOC107504635	0.000178534	0.00564026	1.12696	0.300714	7.40336	0.489525	0.0134351	0.122209	0.0195133	0.122209
LOC107505501	0.00289555	0.0425347	1.22167	0.410148	4.03316	0.619402	0.127974	0.0865969	0.124358	0.124358
LOC107506331	3.25132e-11	8.4652e-09	2.57713	0.388431	4.3677	2.06265	0.127821	-0.0401012	0.0984966	0.0984966
LOC107506335	1.74901e-11	4.98336e-09	1.66814	0.24803	6.09859	0.851605	0.0556561	-0.0346646	0.0366222	0.0366222
LOC107506339	1.44744e-22	3.64298e-19	1.71242	0.175191	6.94474	0.916546	0.0216731	0.0243648	0.0240965	0.0243648
LOC107507566	7.55029e-10	1.35734e-07	1.45231	0.235991	5.41628	0.646056	0.0317075	-0.0150922	0.0518301	0.0518301
LOC107508251	4.1385e-08	4.95996e-06	1.27236	0.231978	8.68798	0.550245	0.0117721	0.0689482	0.0118434	0.0689482
LOC107508252	1.87347e-11	5.23913e-09	1.54194	0.229607	5.68241	0.737265	0.0339921	-0.00400494	0.0450872	0.0450872
LOC107508255	0.000334974	0.00906532	2.44836	0.682635	2.332	2.00361	0.261936	-0.00535049	0.43705	0.43705
LOC107508256	2.72323e-13	1.05445e-10	1.74338	0.238577	7.39136	0.980118	0.01781	0.0675685	0.0196173	0.0675685
LOC107508370	5.92284e-06	0.000348019	-1.21714	0.268737	5.53958	0.471887	0.059782	-0.0254627	0.0485474	0.0485474
LOC107508969	8.57646e-06	0.000479678	-1.89609	0.426063	4.20575	1.18835	0.162142	-0.0248991	0.110152	0.110152
LOC107510533	6.59053e-11	1.68684e-08	-1.92186	0.294326	5.26735	1.1502	0.0737198	-0.021047	0.0562223	0.0562223
LOC107510844	1.55674e-09	2.50089e-07	-2.03849	0.337589	5.37256	1.38339	0.0693116	0.101638	0.0530677	0.101638
LOC107514827	0.00100725	0.0196772	-2.8901	0.878853	2.04031	3.43267	0.499274	0.659301	0.543741	0.659301
LOC107516989	0.000670444	0.0149107	1.03022	0.302882	5.31882	0.42849	0.0588594	0.0787467	0.0546469	0.0787467
LOC107517641	2.91698e-05	0.00130421	-1.06561	0.254939	5.70288	0.402915	0.0528726	0.0249517	0.0446182	0.0446182
LOC107518360	0.00206257	0.0333121	1.72443	0.559686	3.36244	1.04229	0.267544	-0.0798116	0.202328	0.202328
LOC107518744	0.000298703	0.00833773	-1.0781	0.298113	5.31466	0.455338	0.0620643	0.0712429	0.0547717	0.0712429
LOC107518978	4.82878e-08	5.69683e-06	-4.33071	0.793533	1.76965	6.14576	0.279221	0.369835	0.665322	0.665322
LOC107519271	0.000129538	0.00432778	1.399	0.365528	7.39396	0.747492	0.16794	0.0324766	0.0195947	0.0324766
LOC107519524	0.00323631	0.0461924	-1.20629	0.409697	4.36733	0.637964	0.12785	0.123927	0.0985215	0.123927
LOC107519701	0.000659829	0.0147483	1.49588	0.439222	3.83713	0.824374	0.146321	0.0450266	0.143052	0.143052
LOC107520823	1.74377e-10	3.75877e-08	-1.26768	0.198622	6.73137	0.529441	0.0243977	0.0347782	0.0267299	0.0347782
MATN1	0.000353276	0.00944215	-1.78105	0.498511	4.74874	1.24985	0.0937123	0.279057	0.0764842	0.279057
MBL2	0.003564	0.0493628	-2.75574	0.945569	1.48526	2.79307	0.519776	0.123762	0.821374	0.821374
MMP15	0.000543183	0.0127568	-1.05377	0.304689	7.63408	0.444531	0.0112284	0.128025	0.0176534	0.128025
MYLIP	4.09675e-09	6.00632e-07	-1.68004	0.285709	7.56374	0.944715	0.0121339	0.110311	0.0181934	0.110311
NGF	5.70152e-10	1.04998e-07	1.21539	0.196079	6.4381	0.475754	0.0267012	0.0140524	0.0309692	0.0309692
NPC1L1	3.82718e-08	4.66083e-06	-1.68863	0.3071	5.00015	0.914264	0.0759229	-0.00239724	0.0655423	0.0655423
P4HA3	0.000448283	0.0113583	1.05339	0.30012	7.52181	0.440977	0.013063	0.122045	0.0185262	0.122045
PCDH17	3.38191e-09	5.19173e-07	1.00575	0.170122	6.96231	0.325611	0.0195171	0.00817404	0.0238954	0.0238954
PHLDA2	6.53226e-14	2.90128e-11	1.03832	0.1385	9.56503	0.346453	0.00242935	0.0263438	0.0092575	0.0263438
PRSS35	2.4535e-06	0.000166893	-1.66685	0.353749	5.31164	0.983683	0.0853218	0.102386	0.0548627	0.102386
SAMD11	0.00116879	0.0218439	-1.08157	0.333162	5.33667	0.484136	0.0503713	0.116124	0.0541151	0.116124
SEPP1	9.51538e-05	0.00335832	-1.5405	0.394735	4.38336	0.74304	0.136275	-0.0974051	0.0974478	0.0974478
SLC2A12	1.22631e-17	1.32275e-14	-1.68752	0.197361	6.51329	0.875308	0.0286038	-0.00237039	0.0298234	0.0298234
SRPX2	7.07742e-12	2.13752e-09	1.07613	0.15696	8.09313	0.376981	0.00647465	0.03048	0.0146432	0.03048
SSC4D	4.17449e-05	0.00174141	-2.54941	0.62217	5.35693	2.41436	0.0944019	0.486242	0.0535205	0.486242
SST	1.01834e-29	7.68899e-26	1.45646	0.128637	7.91141	0.648271	0.00909083	0.00576723	0.0157305	0.0157305
STRA6	1.28026e-06	9.86387e-05	1.10332	0.227828	5.88912	0.380647	0.0372368	-0.0179257	0.0406217	0.0406217
SUSD3	2.3571e-08	3.04227e-06	-1.04515	0.187186	7.68214	0.36975	0.0126711	0.0398866	0.0172972	0.0398866
TEC	2.7813e-06	0.000187502	1.28637	0.274493	5.49234	0.554646	0.0632489	0.00953089	0.0497705	0.0497705
TNFAIP6	0.00256422	0.0389952	1.24897	0.41416	5.19876	0.673809	0.0649685	0.192324	0.0584239	0.192324
TRIM55	0.000521903	0.0123495	-1.16522	0.33587	5.27566	0.508744	0.11325	0.0135286	0.0559635	0.0559635
TRMT61A	5.41024e-18	6.28462e-15	1.00561	0.116331	8.71977	0.319615	0.00570218	0.0145972	0.01172	0.0145972
TTC25	0.00284988	0.0421922	-1.29785	0.435012	4.09363	0.541428	0.164697	-0.119568	0.119156	0.119156
UNC5B	0.000485873	0.0117207	-1.34205	0.384715	5.42124	0.717935	0.0633786	0.15863	0.0516922	0.15863
VAV3	1.18068e-08	1.62086e-06	-1.57678	0.276507	5.41467	0.789992	0.0628096	-0.00765929	0.051875	0.051875
ZNF395	1.4802e-06	0.000111763	-1.1728	0.243628	5.90201	0.475859	0.0486708	0.0303548	0.0403615	0.0403615
ZNF608	0.00326501	0.0464908	-1.08209	0.367854	4.62502	0.442873	0.120127	-0.0056259	0.0828479	0.0828479

## Sheet: SENV_3hr_vs_Mock3hr
target_id	pval	qval	b	se_b	mean_obs	var_obs	tech_var	sigma_sq	smooth_sigma_sq	final_sigma_sq
CXCL10	1.96114e-05	0.00761521	3.57654	0.837741	2.38513	4.61141	0.297355	0.670039	0.755359	0.755359
IFIH1	5.52487e-06	0.00297047	1.15754	0.254752	6.42018	0.479852	0.0328345	0.0645138	0.0260813	0.0645138
IFIT1	1.78621e-09	4.9939e-06	3.44018	0.571825	4.79273	3.93809	0.421543	0.0629949	0.0689332	0.0689332
IFIT2	1.54225e-47	2.15591e-43	2.57544	0.17782	7.01423	2.02781	0.0244023	0.0230276	0.0193584	0.0230276
IFIT3	9.12246e-15	4.25076e-11	3.18794	0.411298	5.11533	3.25189	0.11875	0.134999	0.052712	0.134999
LOC107508898	2.21343e-09	5.15691e-06	4.27446	0.714635	4.88603	5.86958	0.702437	-0.217086	0.0636189	0.0636189
LOC107513228	1.1125e-08	1.94396e-05	1.13269	0.198279	6.40389	0.410766	0.0327015	-0.000367527	0.0262706	0.0262706
rna55128	1.37493e-05	0.0064067	-1.01366	0.233141	6.29226	0.373476	0.0418284	0.0397038	0.0275873	0.0397038
RSAD2	1.49781e-05	0.00654308	2.22219	0.513325	4.98705	1.79764	0.167947	0.227307	0.0584589	0.227307
TNF	6.22166e-07	0.000457751	2.37625	0.476757	4.14729	1.77434	0.215464	-0.115008	0.125481	0.125481
TNFAIP3	1.32729e-17	9.27712e-14	1.31584	0.154056	7.38165	0.544676	0.0196849	0.0118723	0.0159151	0.0159151
TRANK1	2.83079e-10	9.8929e-07	1.54147	0.244376	5.59833	0.740029	0.0512909	-0.0173028	0.0382887	0.0382887

## Sheet: SENV_8hr_vs_Mock8hr
target_id	pval	qval	b	se_b	mean_obs	var_obs	tech_var	sigma_sq	smooth_sigma_sq	final_sigma_sq
ACPP	0.000529538	0.00668223	1.38701	0.40025	6.90905	0.769376	0.0640077	0.176292	0.0299329	0.176292
ADAR	7.21924e-37	8.70426e-35	1.23702	0.0975228	11.9525	0.470475	0.000537068	0.013729	0.00507293	0.013729
ADRB2	3.92453e-07	1.1237e-05	1.53689	0.302979	5.3427	0.792004	0.0627873	0.0414612	0.074907	0.074907
AGBL3	1.74015e-28	1.63755e-26	1.81782	0.164201	7.06285	1.01656	0.012902	0.0186183	0.0275408	0.0275408
AHCYL2	8.42672e-21	6.56816e-19	1.36535	0.145962	8.32655	0.584819	0.0151417	0.0168155	0.0148163	0.0168155
AMIGO1	0.000363722	0.00494566	-1.91571	0.537351	3.74624	1.30783	0.197506	0.0610479	0.235613	0.235613
ANGPTL6	0.000222392	0.00328752	1.55228	0.42043	4.48752	0.789215	0.133184	-0.0502518	0.131958	0.131958
ANKRD35	0.00181311	0.0174995	1.2328	0.395222	4.56882	0.517539	0.109835	-0.0328317	0.124465	0.124465
APOBEC3A	2.34773e-11	1.09134e-09	6.26679	0.93778	3.03534	12.8371	0.162922	1.15622	0.423736	1.15622
APOBEC3F	4.38313e-23	3.5791e-21	2.33757	0.236242	6.2172	1.70131	0.039323	0.0382264	0.0443921	0.0443921
APOBEC3H	2.47935e-27	2.2776e-25	3.03788	0.280504	5.9177	2.82583	0.0649137	0.00661219	0.0531098	0.0531098
ARID5A	7.61277e-29	7.29739e-27	1.44769	0.129901	8.05519	0.641284	0.00859363	0.00708759	0.0167177	0.0167177
ARL5B	1.11106e-10	4.88518e-09	1.06206	0.164635	9.68261	0.370918	0.00253534	0.0381216	0.0089709	0.0381216
ASPHD2	1.51496e-26	1.33602e-24	1.56609	0.14687	8.15897	0.761675	0.0150177	0.0173386	0.0159526	0.0173386
ATF3	9.34362e-29	8.90124e-27	2.64833	0.238024	7.26102	2.17208	0.02123	0.0637534	0.0247903	0.0637534
AXIN2	2.01741e-08	7.0922e-07	-1.05042	0.187224	6.84834	0.347173	0.0216331	-0.00143472	0.030946	0.030946
AZI2	3.6001e-34	3.96859e-32	1.26438	0.103739	9.14985	0.492509	0.00519777	0.010945	0.010725	0.010945
BATF2	8.80056e-24	7.3021e-22	7.82741	0.778519	3.67919	19.1078	0.157651	0.751487	0.248863	0.751487
BCL10	2.59867e-17	1.72126e-15	1.29273	0.152745	8.57043	0.529345	0.00507551	0.0299212	0.0133422	0.0299212
BEST1	0.00084179	0.00955949	1.05294	0.315376	5.1276	0.376055	0.0635755	-0.00926192	0.0856179	0.0856179
BIRC2	3.2358e-09	1.25473e-07	1.05251	0.177813	9.57193	0.370272	0.00300277	0.0444236	0.00928461	0.0444236
BORCS6	0.000405063	0.00539374	-1.01824	0.2879	5.74257	0.410505	0.0481568	0.0761732	0.0589286	0.0761732
BRMS1L	2.00685e-09	7.90095e-08	1.04273	0.173868	7.93521	0.362463	0.00942866	0.0359166	0.0176704	0.0359166
BST2	4.17087e-104	1.31365e-101	2.10006	0.0969228	9.35704	1.3329	0.0041227	0.00815731	0.00996834	0.00996834
C1S	0.000289887	0.0041082	1.52594	0.421045	4.72531	0.911283	0.0959438	0.169975	0.111564	0.169975
C2	1.78702e-07	5.47205e-06	3.11285	0.596306	3.91944	3.07682	0.32861	-0.116278	0.204761	0.204761
CASP8	3.58198e-30	3.61312e-28	1.21376	0.106345	9.03814	0.451644	0.00580781	0.00628725	0.0111561	0.0111561
CBLN3	0.000347359	0.00475564	1.19235	0.333323	4.95337	0.50958	0.0708946	0.0329463	0.0957617	0.0957617
CCDC64	2.0623e-63	3.88139e-61	1.38163	0.0821912	10.8464	0.580779	0.0011619	0.00897119	0.00645444	0.00897119
CCL5	3.48267e-29	3.42345e-27	7.38787	0.65881	5.20626	16.895	0.3552	0.295845	0.0814913	0.295845
CD274	1.16505e-72	2.5686e-70	4.72908	0.262312	7.69486	6.79184	0.0242662	0.0789454	0.0198399	0.0789454
CD40	2.44451e-39	3.14384e-37	2.70316	0.205993	9.50137	2.24305	0.0347127	0.028937	0.00949672	0.028937
CD69	5.58571e-08	1.81102e-06	5.26098	0.968591	1.63049	8.77638	0.0569035	0.534352	1.35035	1.35035
CD83	1.77003e-05	0.000350666	3.06791	0.714784	3.18432	3.29758	0.392003	0.200437	0.374371	0.374371
CEBPD	8.90929e-16	5.28835e-14	1.3207	0.164246	7.27786	0.549796	0.0158929	0.0172549	0.0245721	0.0245721
CFB	9.30804e-32	9.97576e-30	2.02939	0.173058	7.18169	1.25972	0.019074	0.0111625	0.0258497	0.0258497
CFLAR	2.36717e-47	3.51274e-45	1.61336	0.111621	9.07673	0.794234	0.00768412	0.00900325	0.0110048	0.0110048
CHDH	0.000843901	0.00957642	-1.16971	0.350424	5.05213	0.557823	0.0769207	0.107275	0.0898323	0.107275
CIB4	0.00146178	0.0147449	-1.55053	0.487257	4.30584	0.887765	0.205122	0.00302836	0.151007	0.151007
CIITA	0.000458908	0.00596155	2.06013	0.587993	3.32973	1.67915	0.186769	0.320617	0.331835	0.331835
CMPK2	2.35667e-46	3.24737e-44	3.18225	0.222616	8.99297	3.09749	0.00742565	0.066911	0.0113371	0.066911
CMTR1	1.54714e-60	2.74448e-58	1.23161	0.0750392	10.5349	0.460433	0.00145115	0.00526848	0.00699516	0.00699516
CNP	3.79304e-47	5.45641e-45	1.02405	0.071009	10.8604	0.317438	0.00113175	0.00240894	0.00643166	0.00643166
COMP	1.09511e-16	6.87027e-15	2.30874	0.278363	6.11126	1.69207	0.0422403	0.073989	0.0472939	0.073989
CRB2	0.000650368	0.00784764	-1.86136	0.545902	3.85671	1.3329	0.231612	0.135265	0.215401	0.215401
CREBRF	0.000607325	0.00744959	1.02023	0.297589	5.28937	0.418533	0.0544869	0.0783522	0.0773994	0.0783522
CSF1	3.78006e-102	1.14388e-99	1.41099	0.0657537	11.3517	0.599533	0.000761689	0.00206487	0.00572363	0.00572363
CSF2	3.78411e-05	0.000694413	4.26779	1.0358	3.04441	6.75168	0.287456	1.32187	0.42055	1.32187
CTSC	0.00596323	0.0431258	1.21875	0.443216	10.0615	0.681336	0.0352062	0.259454	0.0080001	0.259454
CXCL10	3.48885e-68	7.27614e-66	9.44236	0.541133	6.3059	27.0981	0.397112	0.041184	0.042126	0.042126
CXCL11	3.32911e-16	1.99915e-14	6.02242	0.737972	2.54828	11.3024	0.181442	0.345475	0.635463	0.635463
CXCL16	3.81839e-47	5.45641e-45	1.2263	0.085036	9.94074	0.454146	0.00254745	0.00120194	0.00829923	0.00829923
CXCL8	7.50371e-24	6.29374e-22	4.67912	0.464663	5.76173	6.82735	0.129226	0.194642	0.0582628	0.194642
DBF4B	1.18198e-08	4.29211e-07	1.16362	0.204061	7.79827	0.456169	0.0105351	0.0519259	0.0188596	0.0519259
DDX58	5.09806e-145	2.91401e-142	5.25853	0.205069	9.30181	8.3461	0.0123513	0.0507287	0.0101647	0.0507287
DENND2D	8.5089e-18	5.88869e-16	1.70229	0.198114	6.70982	0.904332	0.0254555	0.0182832	0.033418	0.033418
DHX58	7.01142e-107	2.25432e-104	6.06999	0.276416	7.57964	11.1451	0.0496919	0.0649171	0.0210258	0.0649171
DOK7	4.1889e-05	0.00076325	-1.18996	0.29046	7.63731	0.526039	0.0167967	0.109753	0.0204196	0.109753
DRAM1	2.65577e-09	1.03763e-07	1.7688	0.297199	5.36307	1.0016	0.0585104	0.0202373	0.0739807	0.0739807
DTX3L	0	0	3.81264	0.0883855	10.2932	4.37023	0.0033654	0.00835261	0.00747517	0.00835261
EDN1	2.75452e-78	6.54008e-76	1.60643	0.0857622	10.6529	0.783013	0.00159223	0.0094405	0.00678139	0.0094405
EDN2	9.46506e-18	6.52117e-16	1.28715	0.150013	7.47836	0.512693	0.011612	0.00797121	0.0221437	0.0221437
EGR1	2.46751e-13	1.26096e-11	1.9944	0.272435	5.74271	1.25751	0.0524073	0.027863	0.0589238	0.0589238
EGR4	0.000716703	0.00847576	1.01423	0.299794	5.23521	0.336637	0.0547784	-0.0197339	0.080036	0.080036
EHD4	7.82904e-39	9.98559e-37	1.2558	0.0963475	9.99703	0.484251	0.00208767	0.0118366	0.00815902	0.0118366
EHF	6.37685e-06	0.000142217	2.22364	0.492665	4.04376	1.7036	0.178747	0.0965381	0.185331	0.185331
EIF2AK2	7.60517e-117	3.0887e-114	3.30939	0.14402	10.3533	3.31051	0.00282821	0.0282842	0.00734989	0.0282842
ENPP4	1.41326e-06	3.58143e-05	1.16118	0.240753	7.73297	0.474057	0.0108091	0.0761339	0.0194698	0.0761339
EPSTI1	2.06557e-53	3.32063e-51	5.27538	0.342892	5.21737	8.48997	0.0825173	0.0938452	0.0809289	0.0938452
ERRFI1	3.63615e-27	3.30099e-25	1.02575	0.0950215	9.3435	0.320991	0.00352799	0.00314701	0.0100156	0.0100156
ETV7	1.11257e-87	2.81479e-85	2.8415	0.143152	8.05151	2.4387	0.013993	0.00657487	0.0167458	0.0167458
EVI2A	0.000536781	0.00674604	1.23179	0.355835	4.83475	0.523036	0.0863453	-0.00154209	0.103582	0.103582
FAM196A	5.07258e-12	2.41621e-10	-1.03953	0.15058	7.72297	0.351398	0.0101095	0.0239019	0.0195659	0.0239019
FAM212A	5.57371e-07	1.54989e-05	2.86734	0.572845	4.0543	2.59658	0.308448	-0.145835	0.18378	0.18378
FAM46A	1.29319e-29	1.2876e-27	2.55055	0.225687	7.17241	2.01272	0.0219112	0.0544909	0.0259771	0.0544909
FAM83B	0.00586825	0.0425786	2.79461	1.01436	1.9499	3.14932	0.502122	0.505839	1.04126	1.04126
FAS	1.64529e-17	1.11367e-15	1.20461	0.141445	7.89682	0.459335	0.010879	0.0191311	0.0179922	0.0191311
FBXL21	0.00370072	0.0297774	1.62017	0.558179	3.74461	1.15489	0.231418	0.227839	0.235927	0.235927
FGD3	0.00204682	0.0191258	-1.07493	0.348624	5.02819	0.438422	0.0910833	0.0236405	0.0912245	0.0912245
FLT3LG	9.70628e-09	3.54969e-07	1.68654	0.294039	5.43976	0.886662	0.0590732	-0.0174064	0.0706151	0.0706151
FOSL1	3.98607e-24	3.38006e-22	1.03127	0.101784	9.6123	0.331486	0.00272052	0.0128194	0.00916775	0.0128194
FOXI3	2.56595e-13	1.30694e-11	6.02551	0.823673	2.01275	10.9181	0.0286599	0.00396614	0.988996	0.988996
FOXJ1	3.17212e-16	1.91232e-14	-1.79797	0.220162	6.31156	1.01356	0.0307205	0.0239674	0.0419864	0.0419864
FOXS1	0.000482473	0.00620834	1.88108	0.538944	4.47502	1.41009	0.123585	0.312107	0.133163	0.312107
FRMD1	4.2453e-05	0.000771704	-2.016	0.492463	4.32263	1.24146	0.21468	-0.186943	0.1491	0.1491
FZD2	9.55073e-06	0.00020415	-1.19776	0.270553	7.12732	0.518231	0.0170454	0.0927528	0.0266073	0.0927528
G0S2	5.85303e-09	2.20855e-07	1.51416	0.260124	5.77002	0.750214	0.0435199	0.0344951	0.057977	0.057977
GALNT13	0.00714695	0.0491557	1.24574	0.463114	5.46252	0.72293	0.086276	0.235436	0.0696512	0.235436
GAPDHS	0.000836618	0.00950775	-1.60649	0.480929	4.02455	0.809883	0.158741	-0.114189	0.188197	0.188197
GATA2	0.00655617	0.0461173	-1.33629	0.491539	4.10411	0.731914	0.185777	0.0594872	0.176639	0.176639
GCH1	0.00200021	0.0187837	1.10544	0.357723	4.6842	0.520156	0.0536344	0.138314	0.114774	0.138314
GCNT4	1.02507e-15	6.06126e-14	1.09483	0.136448	8.22762	0.364766	0.0124537	-0.0059921	0.0154733	0.0154733
GNAT2	0.00566447	0.0413073	1.29053	0.46647	4.15239	0.657472	0.156372	0.0409132	0.170019	0.170019
GRASP	0.000602653	0.00741095	-1.24521	0.362992	5.15574	0.623282	0.0588573	0.138787	0.0841121	0.138787
GRB7	0.000108853	0.00177021	-1.54327	0.398781	4.43071	0.799325	0.100985	0.00504478	0.137554	0.137554
GSAP	0.000754097	0.00879666	2.61365	0.775767	3.3362	2.77152	0.353456	0.549265	0.330062	0.549265
HBEGF	1.24744e-77	2.8734e-75	1.33604	0.0716348	10.8699	0.541128	0.00128086	0.00575648	0.00641646	0.00641646
HELZ2	1.41315e-90	3.76021e-88	2.98077	0.147696	10.9053	2.69168	0.00168892	0.0310321	0.00635985	0.0310321
HERC5	1.55379e-64	3.07431e-62	3.42322	0.20181	8.81929	3.56441	0.00797341	0.0531178	0.0120816	0.0531178
HERC6	8.3348e-159	5.59265e-156	3.964	0.147633	8.16611	4.74015	0.0151036	0.0175895	0.0159018	0.0175895
HOXB5	3.03939e-06	7.27238e-05	-1.00379	0.215031	6.25795	0.324733	0.0260241	0.00204144	0.0433333	0.0433333
HSPB8	2.1962e-10	9.4412e-09	1.15047	0.181263	7.43423	0.436501	0.013123	0.0361614	0.0226527	0.0361614
ICAM1	1.48367e-168	1.04079e-165	1.92379	0.069519	11.0903	1.11257	0.00117075	0.00168198	0.00607859	0.00607859
ICAM4	0.00267776	0.0235207	2.87975	0.959119	2.24289	2.77047	0.561508	-0.208277	0.818356	0.818356
IFI6	1.95798e-107	6.42926e-105	7.17954	0.326084	7.1555	15.5913	0.106134	0.0533615	0.0262113	0.0533615
IFIH1	0	0	6.26673	0.106494	9.83365	11.7923	0.00844083	0.00497027	0.00857053	0.00857053
IFIT1	6.07672e-109	2.13141e-106	8.52808	0.384592	9.01239	21.9959	0.0753904	0.146477	0.0112587	0.146477
IFIT2	0	0	8.07724	0.155174	9.47472	19.6015	0.0238949	0.0122235	0.00957975	0.0122235
IFIT3	1.36055e-69	2.87635e-67	8.37162	0.474754	8.75129	21.2957	0.0541415	0.283946	0.0123996	0.283946
IFIT5	1.92578e-121	9.00623e-119	1.79482	0.0765906	10.6847	0.973456	0.00128202	0.00751716	0.00672573	0.00751716
IFNA	4.88638e-05	0.000876878	3.91384	0.963764	1.88679	5.71006	0.228897	1.16436	1.0964	1.16436
IFNB1	2.41467e-12	1.17557e-10	7.45916	1.06435	4.49254	18.0511	0.237435	1.46184	0.131478	1.46184
IKBKE	1.18644e-50	1.83103e-48	1.91766	0.128116	8.12685	1.11988	0.0084366	0.0123871	0.016184	0.016184
IL15	2.89987e-18	2.03426e-16	2.93653	0.336939	5.86302	2.72319	0.0670326	0.10326	0.0548647	0.10326
IL15RA	2.14399e-06	5.2941e-05	2.42925	0.512569	3.82261	1.78448	0.172658	-0.155031	0.221433	0.221433
IL18RAP	1.27106e-23	1.049e-21	1.807	0.180376	7.08198	1.00966	0.0215435	0.0160616	0.0272597	0.0272597
IL2RA	0.00358337	0.0289996	1.11169	0.381671	5.09601	0.545562	0.0768156	0.141694	0.0873504	0.141694
IL6	2.09703e-38	2.60996e-36	2.07917	0.160446	7.77416	1.32778	0.0100132	0.0286011	0.0190815	0.0286011
IPO8	2.63409e-16	1.61317e-14	1.03446	0.126323	8.18119	0.331172	0.00814105	0.00453422	0.0157952	0.0157952
IRF1	1.49486e-190	1.35707e-187	2.59091	0.087994	9.9248	2.01707	0.00327524	0.000750341	0.00833918	0.00833918
IRF2	4.08125e-14	2.21003e-12	1.34937	0.178526	7.34951	0.584485	0.0143867	0.0334207	0.0236694	0.0334207
IRF7	2.55497e-89	6.5718e-87	4.96406	0.247729	8.82114	7.4662	0.0139977	0.0780566	0.0120732	0.0780566
IRF9	4.41235e-99	1.28483e-96	4.01011	0.189802	8.19783	4.86752	0.0158053	0.038232	0.0156788	0.038232
ISG15	5.46177e-138	2.71908e-135	3.65546	0.146192	10.3241	4.03437	0.0029789	0.0290793	0.00741013	0.0290793
ISG20	3.8066e-109	1.36622e-106	2.66223	0.119945	8.62402	2.14351	0.00803702	0.0135433	0.0130463	0.0135433
JAK2	1.54921e-65	3.18786e-63	1.54893	0.090594	9.63949	0.727331	0.00322023	0.00624882	0.00909067	0.00909067
JUNB	1.35371e-17	9.20345e-16	1.20318	0.140903	10.6703	0.458115	0.00131369	0.028467	0.00675088	0.028467
KIAA1033	3.26609e-14	1.78111e-12	1.17647	0.155058	12.2873	0.444079	0.000812667	0.0352518	0.00479715	0.0352518
KIAA1109	8.26869e-169	6.0767e-166	2.08837	0.0754089	10.6105	1.31201	0.00167289	0.00286482	0.00685687	0.00685687
KLF4	0.00519067	0.0385592	1.30029	0.465229	5.90218	0.766954	0.0410525	0.283604	0.0536027	0.283604
KRT25	0.00236361	0.0214322	1.62423	0.534236	4.52168	1.13392	0.110592	0.31752	0.128739	0.31752
LAX1	0.00476372	0.0363773	1.06086	0.375845	4.61942	0.419745	0.0918036	0.0108469	0.120085	0.120085
LGALS9	4.90003e-81	1.20035e-78	3.11499	0.163385	9.41396	2.94297	0.00534305	0.0346988	0.0097756	0.0346988
LIF	4.88858e-45	6.67658e-43	1.06115	0.0753545	10.6279	0.344629	0.00158549	0.00693195	0.00682565	0.00693195
LIN28A	1.42281e-05	0.000290452	-1.74366	0.401736	4.42815	0.938402	0.104275	-0.071405	0.137813	0.137813
LIPA	1.36438e-07	4.26243e-06	1.43654	0.272589	7.19415	0.708261	0.0178409	0.0936167	0.0256796	0.0936167
LMCD1	2.79237e-12	1.35518e-10	1.2246	0.175248	6.93741	0.465527	0.0165945	0.00294911	0.0294733	0.0294733
LMO2	9.46553e-05	0.00156785	4.13258	1.05858	1.59838	5.58007	0.295028	0.275731	1.38585	1.38585
LOC107497017	6.95275e-19	4.99078e-17	4.00684	0.451442	4.80973	4.84873	0.200362	-0.15999	0.105338	0.105338
LOC107497257	4.33669e-09	1.65664e-07	-1.04673	0.178294	7.09436	0.360308	0.0206036	0.0189139	0.0270797	0.0270797
LOC107497340	5.16402e-06	0.00011772	3.04981	0.669109	3.62555	3.32764	0.318273	0.353287	0.260034	0.353287
LOC107497351	3.59193e-57	6.02546e-55	1.39569	0.0875839	9.76474	0.588869	0.00275642	0.00284399	0.00874998	0.00874998
LOC107498784	2.81777e-06	6.78588e-05	1.58335	0.338058	5.92636	0.889242	0.0338656	0.137559	0.0528368	0.137559
LOC107498786	0.00127513	0.0132123	1.02788	0.319066	5.53783	0.413336	0.0861355	0.0343355	0.0665692	0.0665692
LOC107499193	0.00690319	0.0479249	2.66322	0.985838	1.99904	3.26245	0.457636	0.960652	1.00018	1.00018
LOC107499356	0.0006158	0.00753062	1.37664	0.401989	6.04925	0.762452	0.0389055	0.203487	0.0490936	0.203487
LOC107499783	0.0025919	0.0228753	1.8289	0.607124	3.64989	1.26667	0.297999	0.0310108	0.254901	0.254901
LOC107500138	1.99751e-13	1.02759e-11	2.13715	0.29081	5.56334	1.47171	0.0560914	0.0707641	0.065561	0.0707641
LOC107500642	5.29924e-06	0.000120269	1.91968	0.421669	4.61981	1.31892	0.107434	0.159273	0.120053	0.159273
LOC107500721	7.76432e-08	2.46557e-06	1.5992	0.297663	5.80211	0.873558	0.0731772	0.0597279	0.056884	0.0597279
LOC107500790	0.00322661	0.0269169	1.64395	0.558164	3.79293	1.02957	0.240489	0.033013	0.226832	0.226832
LOC107500964	0.00256106	0.0227154	1.13348	0.37582	4.61741	0.484489	0.0916044	0.0322121	0.120256	0.120256
LOC107500993	0.00112524	0.0119277	-1.08449	0.332953	4.87949	0.429609	0.0657499	0.0302175	0.100537	0.100537
LOC107500999	0.00714737	0.0491557	1.4957	0.556045	3.65505	0.985041	0.209951	0.182426	0.253827	0.253827
LOC107501055	0.000344064	0.00471576	1.02993	0.287719	6.33344	0.417566	0.0278432	0.09633	0.0414512	0.09633
LOC107501264	0.00298586	0.025473	2.38352	0.80275	2.79975	2.04865	0.45107	-0.0206867	0.515542	0.515542
LOC107501527	4.579e-14	2.4709e-12	2.89552	0.383848	5.19566	2.69202	0.0862031	0.134806	0.0820328	0.134806
LOC107501667	7.91492e-14	4.2121e-12	1.065	0.142537	7.62482	0.350194	0.00992632	0.00248437	0.0205489	0.0205489
LOC107501909	0.000160068	0.00247776	3.16624	0.83876	3.96013	3.85174	0.444913	0.610364	0.198166	0.610364
LOC107501982	0.00597998	0.0431863	1.29689	0.471788	4.12273	0.699727	0.159827	0.0841136	0.174049	0.174049
LOC107502064	4.01518e-27	3.60269e-25	3.28497	0.304563	7.69881	3.34863	0.0165141	0.122624	0.019801	0.122624
LOC107502069	1.22634e-12	6.06605e-11	1.56007	0.219655	7.65659	0.774853	0.0521497	0.00373595	0.0202225	0.0202225
LOC107502075	0.00336796	0.0277659	2.16451	0.738237	4.7123	2.05952	0.165546	0.651946	0.112567	0.651946
LOC107502116	0.000585382	0.00725639	-1.2491	0.363289	4.65559	0.588275	0.0808877	0.0693665	0.117081	0.117081
LOC107502645	0.000859006	0.00971211	2.07303	0.621962	3.54407	1.45348	0.302231	-0.0969299	0.278025	0.278025
LOC107502681	0.00606956	0.0436697	1.23326	0.449439	5.0726	0.698675	0.0673042	0.235689	0.088663	0.235689
LOC107502888	0.00248738	0.0222409	1.23901	0.409607	4.43539	0.607923	0.114585	0.0696409	0.137081	0.137081
LOC107502948	3.42447e-10	1.43614e-08	-1.30277	0.207506	6.47831	0.534973	0.0264798	0.00578179	0.0381083	0.0381083
LOC107503188	3.94341e-16	2.35886e-14	1.01563	0.124766	8.42519	0.324548	0.00915288	0.0097151	0.0141971	0.0141971
LOC107503224	0.0040013	0.031684	1.85394	0.644162	3.32425	1.51176	0.289073	0.311729	0.333344	0.333344
LOC107503243	0.00338278	0.0277989	2.4569	0.838352	2.66022	2.21135	0.475238	0.0253192	0.579013	0.579013
LOC107503361	0.000696605	0.00832098	1.68511	0.49695	4.07634	1.00732	0.189857	0.00443606	0.180582	0.180582
LOC107503670	9.24781e-07	2.4778e-05	-1.28316	0.261495	5.68418	0.569452	0.0415626	0.0528162	0.0610071	0.0610071
LOC107504240	3.99275e-06	9.26618e-05	-1.07773	0.233692	6.11198	0.371367	0.0346448	-0.00600122	0.0472734	0.0472734
LOC107504294	7.6613e-109	2.57037e-106	2.04637	0.0923287	9.65209	1.26596	0.00373154	0.00836883	0.00905535	0.00905535
LOC107504382	0.000760811	0.00884156	1.35321	0.401944	5.44434	0.743228	0.0593338	0.183005	0.0704198	0.183005
LOC107504640	6.81871e-111	2.63083e-108	3.39086	0.151544	9.41394	3.47694	0.00541396	0.0290342	0.00977568	0.0290342
LOC107504880	0.00500826	0.0376302	1.80646	0.643669	3.50386	1.29733	0.334085	0.0638485	0.28738	0.28738
LOC107504886	0.000500793	0.00639692	1.71657	0.493219	4.51728	1.1759	0.15953	0.205367	0.129147	0.205367
LOC107504926	2.18155e-85	5.43031e-83	2.59493	0.132513	10.6431	2.04117	0.00275948	0.02358	0.00679865	0.02358
LOC107504927	3.51098e-56	5.76436e-54	3.90832	0.247481	6.26175	4.65598	0.0441357	0.0477348	0.0432361	0.0477348
LOC107504966	1.97346e-101	5.85701e-99	1.80449	0.0843938	10.8365	0.985404	0.00139483	0.00928864	0.00647053	0.00928864
LOC107504968	1.50581e-08	5.4297e-07	1.69592	0.299585	5.26838	0.970547	0.049158	0.085469	0.0784083	0.085469
LOC107505077	1.41216e-18	9.99719e-17	-1.13724	0.129284	9.01429	0.408054	0.00418135	0.0208903	0.0112511	0.0208903
LOC107505193	1.64073e-143	9.04333e-141	4.61291	0.180847	7.8802	6.40507	0.0309245	-0.0041806	0.0181341	0.0181341
LOC107505194	5.39558e-15	3.08407e-13	5.22931	0.668938	6.67623	8.74068	0.286292	0.384926	0.0340531	0.384926
LOC107505254	0.000855662	0.0096885	1.10507	0.331442	5.16834	0.47306	0.0813324	0.0520476	0.0834486	0.0834486
LOC107505385	7.28803e-121	3.30812e-118	2.09404	0.0895759	9.75168	1.32111	0.00325121	0.00376416	0.00878455	0.00878455
LOC107505571	0.00488548	0.0370141	-1.07529	0.382056	4.59087	0.449001	0.096419	0.0312379	0.122531	0.122531
LOC107505609	1.63994e-20	1.26546e-18	7.30277	0.786639	2.65138	16.0046	0.34492	-0.338107	0.583282	0.583282
LOC107505610	4.66082e-65	9.46453e-63	1.64294	0.0964554	9.37277	0.818257	0.00404132	0.00655909	0.00991415	0.00991415
LOC107506201	0.00119996	0.0125723	1.16359	0.359256	4.7608	0.504552	0.0847083	0.0382542	0.108889	0.108889
LOC107506241	3.0855e-27	2.81766e-25	3.92091	0.36271	5.21699	4.71976	0.11639	0.0182277	0.0809482	0.0809482
LOC107506243	6.51218e-120	2.79174e-117	9.42717	0.404886	3.71359	26.6755	0.00392947	0.0135702	0.24197	0.24197
LOC107506288	0.00122524	0.0127937	-1.07829	0.333531	5.81998	0.482301	0.0425271	0.124337	0.0562842	0.124337
LOC107506344	2.72124e-194	2.99977e-191	4.97319	0.167251	9.90713	7.45336	0.00905811	0.0329013	0.0083836	0.0329013
LOC107506345	0.00094919	0.0104337	5.90205	1.7857	5.50439	14.2767	0.631293	4.1518	0.0679181	4.1518
LOC107506346	0.000131656	0.00208608	2.27718	0.595599	3.98155	1.98134	0.241339	0.290767	0.194789	0.290767
LOC107506410	0.00243784	0.0219633	2.42367	0.799641	3.73531	2.3413	0.721417	0.00239245	0.237721	0.237721
LOC107506479	3.66714e-05	0.000674552	4.58206	1.11013	1.29103	6.3534	0.0751577	-0.0066507	1.77342	1.77342
LOC107506525	0.00257006	0.022756	2.29093	0.759853	3.76845	2.26737	0.375678	0.490387	0.231391	0.490387
LOC107506576	3.15181e-148	1.87084e-145	3.68641	0.142174	10.4312	4.10115	0.00442176	0.0258985	0.00719359	0.0258985
LOC107506814	0.00176223	0.017094	2.98884	0.955626	2.03718	3.64821	0.400457	0.809864	0.969374	0.969374
LOC107506853	2.8566e-70	6.12304e-68	3.08889	0.174301	10.4603	2.89882	0.00459377	0.0409773	0.00713685	0.0409773
LOC107506941	3.34702e-40	4.3775e-38	1.3508	0.101775	10.2154	0.559832	0.00179879	0.0137386	0.00764358	0.0137386
LOC107507190	1.7103e-15	1.00362e-13	2.59528	0.32601	8.28222	2.14818	0.0167069	0.142717	0.015106	0.142717
LOC107507191	4.61026e-36	5.34963e-34	4.52096	0.360573	8.27355	6.28775	0.0366144	0.158405	0.0151635	0.158405
LOC107507192	6.95811e-110	2.61913e-107	2.18259	0.0979988	11.102	1.44064	0.00160235	0.0128033	0.00606174	0.0128033
LOC107507193	2.16897e-57	3.7193e-55	6.20943	0.388891	8.02998	11.7486	0.0641971	0.162657	0.0169116	0.162657
LOC107507567	0.000245639	0.00358991	2.20046	0.600109	3.58215	1.57488	0.270738	-0.117895	0.269458	0.269458
LOC107507997	5.32159e-07	1.48783e-05	4.30804	0.859144	2.37774	6.12034	0.375179	0.315535	0.732015	0.732015
LOC107508024	3.47587e-05	0.000644748	3.12911	0.755859	3.09441	3.61771	0.453566	0.396815	0.403417	0.403417
LOC107508052	1.96873e-10	8.48699e-09	1.76075	0.276684	8.8178	1.02194	0.00549478	0.109336	0.0120884	0.109336
LOC107508053	5.13243e-118	2.14078e-115	4.83049	0.209152	7.20415	7.05037	0.0400728	0.0227745	0.0255443	0.0255443
LOC107508054	1.92874e-18	1.35919e-16	6.44408	0.73551	4.71098	13.107	0.514773	0.296689	0.11267	0.296689
LOC107508304	0.0012443	0.0129385	1.07693	0.333566	5.14032	0.386658	0.0819667	-0.0335594	0.0849329	0.0849329
LOC107508536	0.000265389	0.00382422	1.32297	0.362762	4.86413	0.614095	0.095826	0.0154506	0.101569	0.101569
LOC107508808	1.314e-05	0.000272567	1.635	0.375193	4.99972	0.902674	0.118238	0.00764241	0.0929176	0.0929176
LOC107508898	1.82361e-181	1.56354e-178	9.36862	0.326141	9.14309	26.3747	0.148801	-0.0945474	0.0107505	0.0107505
LOC107509296	4.6363e-08	1.52889e-06	2.79654	0.511744	4.77328	2.66045	0.122188	0.270635	0.107968	0.270635
LOC107509882	7.66563e-06	0.000168764	1.99222	0.445257	4.30519	1.31394	0.1463	0.00777331	0.151081	0.151081
LOC107510089	2.33865e-58	4.05532e-56	3.50333	0.217525	6.60143	3.73878	0.030206	0.04077	0.0355211	0.04077
LOC107510257	0.00667415	0.0467342	-1.05147	0.387614	4.51106	0.3707	0.0956388	-0.0468614	0.129728	0.129728
LOC107510360	5.20386e-20	3.95621e-18	5.89205	0.643257	6.72772	10.8091	0.587584	-0.094815	0.0330854	0.0330854
LOC107510554	5.81511e-07	1.61121e-05	-1.01614	0.203339	7.40345	0.359375	0.0124748	0.0495451	0.0230159	0.0495451
LOC107510844	4.80373e-05	0.000864056	-2.91611	0.717373	3.40077	2.8415	0.459041	-0.0960441	0.312896	0.312896
LOC107511260	0.00560986	0.0409754	1.1993	0.433	5.01694	0.656485	0.0784179	0.202815	0.0918886	0.202815
LOC107511262	1.35841e-38	1.71839e-36	2.03987	0.15701	8.59774	1.2779	0.00855384	0.0284242	0.0131895	0.0284242
LOC107511263	2.5062e-06	6.1103e-05	1.80908	0.384288	4.60225	1.1082	0.099968	0.0579886	0.121548	0.121548
LOC107511275	1.26433e-51	1.97094e-49	3.84684	0.254482	8.0671	4.51716	0.0453743	0.0517677	0.0166273	0.0517677
LOC107511523	2.07985e-05	0.000406307	1.09355	0.256934	7.00043	0.437973	0.0158836	0.0831393	0.0284826	0.0831393
LOC107511824	9.76819e-05	0.00161405	1.78933	0.459242	4.25045	1.10138	0.158823	0.0172584	0.157531	0.157531
LOC107511909	2.52633e-15	1.47128e-13	4.88679	0.617618	5.88131	7.62195	0.142681	0.429496	0.0542718	0.429496
LOC107512535	1.0473e-10	4.61799e-09	9.29966	1.43958	5.07618	28.432	0.0301515	3.07845	0.0884607	3.07845
LOC107512537	4.43273e-10	1.84394e-08	8.53731	1.3686	4.62114	24.1134	0.0533279	2.75628	0.119941	2.75628
LOC107512692	0.000415641	0.00549665	1.49463	0.423415	4.43956	0.725544	0.132258	-0.0630504	0.136662	0.136662
LOC107512693	5.72576e-07	1.58931e-05	1.00595	0.20118	6.51317	0.341233	0.023357	0.0237085	0.0373532	0.0373532
LOC107512699	1.80374e-07	5.50139e-06	6.96451	1.33458	5.10428	16.6886	0.115688	2.55597	0.0868925	2.55597
LOC107512786	0.000253195	0.00368291	1.22271	0.334166	5.07892	0.581536	0.079194	0.0870901	0.0883061	0.0883061
LOC107512871	3.55862e-05	0.000657433	2.25281	0.544893	4.66706	1.87884	0.115082	0.33028	0.116149	0.33028
LOC107512883	4.72064e-21	3.73608e-19	2.75439	0.292546	5.72612	2.3379	0.0688682	0.00850759	0.0595067	0.0595067
LOC107512941	1.8535e-05	0.000365794	1.31538	0.307199	8.57814	0.63231	0.00588238	0.135674	0.0132986	0.135674
LOC107513201	0.00226558	0.0206892	2.38801	0.782182	2.81463	2.19022	0.408516	0.190786	0.509196	0.509196
LOC107513225	2.93736e-15	1.70422e-13	2.58849	0.327925	5.32197	2.11247	0.0854379	0.0425472	0.0758641	0.0758641
LOC107513228	0	0	5.54383	0.117521	9.48969	9.22571	0.0111839	-0.00432804	0.00953291	0.00953291
LOC107513409	8.38534e-09	3.09596e-07	8.14202	1.41342	5.74196	22.285	0.356276	2.64034	0.0589501	2.64034
LOC107513410	9.76768e-91	2.64464e-88	1.91456	0.0947799	10.2114	1.10834	0.00582247	0.00501623	0.00765236	0.00765236
LOC107513411	6.59036e-18	4.58149e-16	3.3265	0.385824	5.95331	3.49831	0.0647342	0.158556	0.0519951	0.158556
LOC107513413	6.83864e-30	6.8533e-28	3.16188	0.278406	6.97832	3.09225	0.0319151	0.0843495	0.0288256	0.0843495
LOC107513784	1.75376e-06	4.37249e-05	1.72682	0.361266	4.77627	1.03147	0.0880209	0.083105	0.107749	0.107749
LOC107514071	1.54114e-07	4.76641e-06	1.52092	0.289833	5.63896	0.794762	0.0587706	0.0672339	0.0626695	0.0672339
LOC107514223	0.000737166	0.00863833	1.10023	0.325958	4.99674	0.386654	0.0662765	-0.0368985	0.0930969	0.0930969
LOC107514254	0.00724985	0.0496613	3.19767	1.19088	2.96462	4.76936	0.166171	1.96111	0.449424	1.96111
LOC107514300	0.00180901	0.0174709	-1.40345	0.449837	4.22531	0.833729	0.133231	0.170299	0.160614	0.170299
LOC107514356	8.10812e-06	0.000177493	1.61213	0.361276	5.10166	0.93631	0.0905434	0.105237	0.0870372	0.105237
LOC107514397	0.00132488	0.0136403	1.62451	0.505992	4.21261	1.09894	0.140255	0.243787	0.162203	0.243787
LOC107514834	0.000457426	0.0059473	1.28507	0.366689	5.1478	0.656776	0.0744604	0.127231	0.0845337	0.127231
LOC107515132	4.90815e-29	4.79414e-27	1.36486	0.122042	8.69667	0.576725	0.00493192	0.0174093	0.0126682	0.0174093
LOC107515315	7.7118e-09	2.86786e-07	2.79524	0.484055	4.20209	2.43961	0.18793	-0.0684397	0.163534	0.163534
LOC107515316	0.00228753	0.0208649	2.38132	0.780729	3.99777	2.43264	0.221923	0.692384	0.192273	0.692384
LOC107516825	0.00172051	0.0167524	2.61046	0.832773	2.64175	2.44235	0.452295	0.0451956	0.587972	0.587972
LOC107517036	3.05532e-28	2.85775e-26	8.80173	0.798694	4.8421	24.0067	0.328085	0.628784	0.103073	0.628784
LOC107517264	6.89194e-09	2.58163e-07	1.7934	0.309553	5.30599	0.982487	0.0671225	-0.0451267	0.0766118	0.0766118
LOC107517502	0.00036539	0.0049596	1.38768	0.38937	9.31256	0.759624	0.0991606	0.128253	0.0101259	0.128253
LOC107517540	8.91117e-08	2.81816e-06	1.18285	0.221191	6.72732	0.478449	0.0166543	0.0567339	0.0330929	0.0567339
LOC107517627	0.00117212	0.0123225	1.08885	0.335487	4.93414	0.41945	0.0718515	0.00786439	0.0969754	0.0969754
LOC107517654	0.00280034	0.0242523	-1.39745	0.467555	4.16611	0.848187	0.143904	0.184007	0.168196	0.184007
LOC107517942	2.38728e-10	1.02342e-08	3.438	0.542776	4.09882	3.59079	0.264526	-0.208481	0.177383	0.177383
LOC107518040	1.39086e-40	1.83463e-38	6.0243	0.451663	8.18653	11.1325	0.0478062	0.258194	0.0157577	0.258194
LOC107518072	0.00140253	0.0142496	3.68754	1.15447	3.12453	5.67875	0.138963	1.86025	0.39344	1.86025
LOC107518121	0.00173357	0.0168584	1.46466	0.467576	4.08192	0.710892	0.14816	-0.064003	0.179781	0.179781
LOC107518422	8.91065e-07	2.40416e-05	5.01612	1.02072	1.50806	7.66842	0.0722816	0.077694	1.49053	1.49053
LOC107519231	3.84717e-174	3.12491e-171	1.85212	0.0658338	11.5203	1.03289	0.00098216	0.00375467	0.00551898	0.00551898
LOC107519280	3.24272e-228	5.0045e-225	2.97155	0.0921339	9.79494	2.65922	0.00376717	0.00896583	0.00867078	0.00896583
LOC107519281	5.01571e-20	3.83205e-18	3.99042	0.43546	4.78744	4.97724	0.177502	0.0727517	0.106936	0.106936
LOC107519342	5.96605e-173	4.6037e-170	1.82813	0.0652072	11.3913	1.00733	0.000703987	0.00518048	0.00567399	0.00567399
LOC107519505	0.00625607	0.0446577	1.22345	0.447485	4.71895	0.689338	0.104431	0.195934	0.112053	0.195934
LOC107519626	6.54765e-15	3.70146e-13	1.28858	0.165352	7.67052	0.523619	0.0209301	0.0109311	0.0200819	0.0200819
LOC107519701	5.47129e-06	0.00012381	1.20635	0.265373	5.80132	0.507795	0.0487236	0.0402937	0.0569105	0.0569105
LOC107519945	4.24072e-27	3.78306e-25	6.88788	0.638902	2.98324	14.6618	0.16978	0.366349	0.442513	0.442513
LOC107519955	2.09048e-230	3.58471e-227	2.10811	0.0650482	12.6193	1.33831	0.000397108	0.0059498	0.00457735	0.0059498
LOC107520112	2.80986e-17	1.83748e-15	1.08255	0.128049	8.1244	0.371252	0.00781733	0.0167775	0.0162018	0.0167775
LOC107520786	0.000126219	0.00200926	1.38841	0.362157	4.77932	0.650241	0.08921	0.000710448	0.107527	0.107527
LOC107520832	0.00302701	0.0257246	1.06356	0.358706	4.91305	0.493751	0.0698474	0.123158	0.0983299	0.123158
LOC107520947	0.00480741	0.0366023	1.49426	0.529942	3.83378	0.745504	0.20182	-0.107242	0.219438	0.219438
LOC107520979	4.48414e-05	0.000814162	-1.25828	0.308326	6.40616	0.58906	0.0348695	0.107728	0.0397305	0.107728
LOC107521369	1.80029e-17	1.21327e-15	1.02613	0.120636	8.22926	0.330769	0.00636756	0.0122398	0.015462	0.015462
LOC107521442	5.36864e-103	1.65708e-100	1.84133	0.0854471	10.0129	1.02591	0.00260097	0.00835083	0.00811969	0.00835083
LOC107521776	5.07715e-10	2.10634e-08	5.6061	0.90178	1.80305	9.46623	0.0459248	0.00123446	1.17389	1.17389
LOC107521777	1.00857e-07	3.17658e-06	5.22999	0.982125	1.61499	8.37086	0.0794805	0.126803	1.36738	1.36738
LRRK2	2.06562e-07	6.2385e-06	1.01579	0.195596	6.67466	0.354976	0.0233035	0.0334762	0.0340832	0.0340832
LYRM5	0.00084646	0.00959839	1.01245	0.303388	5.2639	0.367227	0.0594413	0.0151977	0.0786254	0.0786254
LYSMD2	1.92257e-08	6.7897e-07	1.05159	0.187155	6.76723	0.345667	0.0201749	-0.00278219	0.0323654	0.0323654
MAP3K8	4.8852e-17	3.14139e-15	1.25943	0.150121	7.49523	0.490805	0.0118518	0.00684436	0.0219527	0.0219527
MB21D1	1.39093e-28	1.31694e-26	2.09001	0.188446	6.97216	1.34303	0.0243457	0.0163861	0.028922	0.028922
MEX3B	1.08273e-06	2.8711e-05	-1.52575	0.312912	5.45033	0.815873	0.0683856	0.0784856	0.0701656	0.0784856
MLKL	4.22697e-64	8.25758e-62	2.07845	0.122958	9.07393	1.31412	0.00447402	0.0182041	0.0110156	0.0182041
MMP25	2.83789e-14	1.55862e-12	1.03988	0.136727	7.84251	0.340575	0.00957907	0.0106313	0.0184625	0.0184625
MOB3C	0.00274564	0.0238993	1.01277	0.338169	5.88196	0.444942	0.0418387	0.129699	0.0542509	0.129699
MOCOS	3.82042e-05	0.000699413	1.36787	0.332162	6.07135	0.693719	0.0359405	0.129557	0.048445	0.129557
MORC3	1.74768e-39	2.26654e-37	1.01347	0.0770816	11.4571	0.315265	0.000894393	0.00801796	0.00559359	0.00801796
MX1	1.73188e-230	3.34101e-227	5.45497	0.16829	8.9176	8.96099	0.0307534	0.0117286	0.0116497	0.0117286
MXD1	2.11622e-17	1.41383e-15	1.45107	0.170971	7.13794	0.657009	0.0173892	0.0142726	0.0264573	0.0264573
MXRA8	1.05795e-06	2.81507e-05	-1.38536	0.283854	5.55859	0.60107	0.0551122	-0.0234835	0.0657473	0.0657473
MYCBPAP	0.000798574	0.00917676	-1.04781	0.312472	5.17738	0.444939	0.0634819	0.080977	0.0829766	0.0829766
MYCN	0.00500379	0.037615	-2.36365	0.842118	2.87733	2.52705	0.423976	0.639768	0.483299	0.639768
MYLIP	1.09549e-12	5.43623e-11	-1.24743	0.175252	7.01839	0.488098	0.017862	0.00872762	0.0282077	0.0282077
NABP1	3.11566e-35	3.56178e-33	1.27967	0.103317	8.97848	0.496337	0.00461541	0.00172307	0.0113961	0.0113961
NAMPT	1.03057e-34	1.15252e-32	1.60372	0.130495	10.2501	0.792014	0.00189007	0.0236532	0.00756755	0.0236532
NEB	0.00273744	0.0238993	1.06134	0.354279	4.75771	0.429592	0.0791522	0.0354191	0.109119	0.109119
NEURL3	2.59626e-24	2.21371e-22	5.37624	0.528441	5.45967	9.00629	0.177046	0.241829	0.0697713	0.241829
NFE2L3	3.22915e-12	1.55736e-10	1.13457	0.16284	8.73651	0.417994	0.00599164	0.0337837	0.012471	0.0337837
NFKB2	4.61859e-74	1.03302e-71	1.48008	0.081296	10.2354	0.664461	0.00231403	0.00677186	0.00759952	0.00759952
NFKBIA	1.79394e-191	1.73037e-188	2.97911	0.100932	9.22572	2.66658	0.00483849	0.000213606	0.0104424	0.0104424
NFKBID	2.85797e-47	4.16105e-45	1.44922	0.100355	9.02496	0.63681	0.0038982	0.00452315	0.0112085	0.0112085
NFKBIE	9.01627e-25	7.73045e-23	1.24042	0.120707	8.33106	0.472145	0.00706811	0.00612422	0.0147872	0.0147872
NFKBIZ	6.14054e-29	5.96019e-27	1.10946	0.0993812	9.04458	0.377353	0.00368432	0.0064194	0.0111306	0.0111306
NKX3-1	0.000763831	0.00885666	3.11291	0.924925	3.5692	3.93365	0.346462	0.936768	0.272339	0.936768
NLRC5	1.17651e-16	7.35103e-15	2.24357	0.270783	7.67348	1.59807	0.0126677	0.0973178	0.0200523	0.0973178
NMI	1.00314e-31	1.06769e-29	1.5653	0.133555	8.74677	0.756454	0.00468177	0.0220735	0.0124213	0.0220735
NOS2	0.00506161	0.0379919	1.9861	0.708539	3.11704	1.28014	0.357144	-0.236187	0.395897	0.395897
NOS3	1.9876e-16	1.22698e-14	1.62115	0.197152	6.86378	0.83508	0.022677	0.0356265	0.0306844	0.0356265
NR4A3	5.91242e-23	4.7773e-21	1.3657	0.138441	7.92231	0.560892	0.0109714	-0.00928154	0.0177775	0.0177775
NUB1	2.07107e-76	4.70042e-74	1.52646	0.082512	11.609	0.707193	0.000889048	0.0093233	0.00541847	0.0093233
NUDT16	1.1724e-06	3.07715e-05	1.07446	0.221071	6.35311	0.380167	0.0323313	0.00995507	0.0409771	0.0409771
NYAP2	6.09289e-44	8.17666e-42	1.18729	0.0853994	9.90667	0.425602	0.00255483	0.000826409	0.00838475	0.00838475
OAS1	2.94758e-48	4.50396e-46	8.41493	0.576495	6.42706	21.6421	0.358287	0.140234	0.0392523	0.140234
OASL	0	0	4.94126	0.127578	9.06705	7.34274	0.0133717	0.00902249	0.0110424	0.0110424
OBFC1	2.20192e-27	2.03487e-25	1.12748	0.104002	9.62839	0.394106	0.0071027	0.00882468	0.00912196	0.00912196
OLR1	4.10428e-63	7.63148e-61	1.8752	0.111824	8.64343	1.068	0.00581428	0.0105429	0.0129428	0.0129428
OMD	9.28839e-06	0.000199371	1.2989	0.293001	6.64504	0.609165	0.0236923	0.105082	0.0346562	0.105082
OSM	2.63438e-11	1.21726e-09	1.05265	0.15792	7.33013	0.361798	0.0134987	0.0232249	0.0239096	0.0239096
OTUD4	6.74933e-32	7.28409e-30	1.14316	0.097259	10.9218	0.403399	0.00134695	0.012842	0.00633372	0.012842
PAPSS2	0.00200162	0.0187837	1.08739	0.351907	5.76307	0.50333	0.0492314	0.136526	0.0582165	0.136526
PARP10	3.27061e-48	4.94856e-46	2.50298	0.171559	8.06219	1.91479	0.0102765	0.0338723	0.0166645	0.0338723
PARP12	5.4485e-120	2.40248e-117	3.23973	0.139097	9.80696	3.17198	0.0042697	0.0247523	0.00863951	0.0247523
PARP8	3.09221e-34	3.43324e-32	1.00002	0.0819658	10.0613	0.305353	0.00207693	0.00460137	0.00800065	0.00800065
PARP9	1.95169e-63	3.71856e-61	2.33715	0.139006	7.86433	1.64568	0.0107128	-0.00196704	0.0182714	0.0182714
PCDH11X	7.52569e-05	0.00128758	1.10772	0.279795	5.61865	0.415292	0.0539958	0.00498128	0.0634322	0.0634322
PLCD4	0.000577088	0.00718226	1.30808	0.380017	4.66761	0.622446	0.100516	0.0358878	0.116104	0.116104
PLEKHA4	3.90234e-37	4.74211e-35	1.9556	0.153591	9.62017	1.17562	0.00299269	0.0323927	0.00914529	0.0323927
PMAIP1	5.45413e-14	2.92269e-12	1.42519	0.189506	7.8161	0.652445	0.0102396	0.043629	0.018698	0.043629
PML	8.52022e-65	1.7077e-62	1.64258	0.0966346	9.35472	0.815553	0.00403096	0.00363479	0.00997642	0.00997642
PNPT1	1.42245e-11	6.67256e-10	1.30648	0.193392	8.94181	0.55695	0.00517294	0.050928	0.0115477	0.050928
POPDC2	0.0047827	0.0364811	1.58579	0.562074	3.99432	1.11497	0.281086	0.169608	0.192805	0.192805
POU3F2	0.000124473	0.00198654	-2.74883	0.716374	3.66272	2.88265	0.353818	0.415969	0.252238	0.415969
PRRG4	4.87442e-06	0.000111613	2.36741	0.51802	4.33812	1.9849	0.25515	0.124235	0.147367	0.147367
PSMB10	1.84272e-31	1.92153e-29	1.40311	0.120246	8.35681	0.606226	0.00706595	0.0124455	0.0146227	0.0146227
PSMB8	1.58332e-29	1.56637e-27	1.60012	0.141811	8.72709	0.792248	0.00637406	0.0237914	0.012517	0.0237914
PSMB9	1.0435e-58	1.83004e-56	2.27434	0.14078	7.85038	1.56486	0.0113354	0.00501664	0.0183933	0.0183933
PSME2	8.42742e-41	1.12121e-38	1.12356	0.0840023	9.89231	0.38654	0.00216356	0.00761822	0.00842101	0.00842101
PTCHD4	0.00143843	0.0145569	-1.7088	0.536206	4.43193	1.22102	0.125716	0.30556	0.137431	0.30556
PTGIR	3.46127e-07	1.00599e-05	2.76372	0.542286	4.26727	2.51024	0.285601	-0.012106	0.155511	0.155511
PTH1R	1.21738e-05	0.000253889	-1.76339	0.403111	4.40907	1.11254	0.10398	0.120621	0.139768	0.139768
PTX3	0.0020643	0.0192731	1.71356	0.556201	3.75041	1.04315	0.229225	-0.0263895	0.234815	0.234815
PXK	9.04301e-09	3.32287e-07	1.26242	0.219637	8.27857	0.536	0.0104547	0.0619058	0.0151302	0.0619058
RAB19	1.9323e-07	5.8703e-06	2.2977	0.441378	4.96445	1.8176	0.167977	0.124244	0.0950714	0.124244
RAB20	1.02194e-27	9.50094e-26	1.31019	0.12008	8.49292	0.532282	0.00605533	0.0155736	0.0137906	0.0155736
RASGEF1B	0.00245496	0.0220532	3.57717	1.18104	1.34183	4.36058	0.389274	0.262896	1.703	1.703
RBM43	3.93337e-32	4.2749e-30	2.2576	0.191333	6.93382	1.57027	0.0253813	0.026158	0.0295311	0.0295311
RBPJL	1.61714e-07	4.99146e-06	1.00583	0.192001	6.64471	0.31095	0.0206337	-0.0113347	0.0346627	0.0346627
RCOR2	0.00550736	0.0403585	-1.00401	0.361708	5.08986	0.459412	0.0720992	0.12415	0.0876929	0.12415
RELB	2.42512e-62	4.35196e-60	2.38515	0.143138	7.81437	1.71612	0.0120192	-0.000220432	0.0187136	0.0187136
REM2	2.29656e-12	1.12161e-10	2.0935	0.298425	5.62984	1.4217	0.0594722	0.074114	0.0630108	0.074114
RGS16	2.15402e-08	7.52102e-07	1.70222	0.304013	5.80541	0.913372	0.0818633	-0.0267243	0.0567725	0.0567725
RHOBTB1	7.06848e-09	2.63497e-07	-1.1244	0.19422	6.71273	0.394859	0.0232184	-0.00374453	0.0333637	0.0333637
RHOV	9.01653e-05	0.00150435	-1.41777	0.362078	4.89801	0.638821	0.0973392	-0.0525843	0.0993111	0.0993111
RHPN1	5.35025e-06	0.000121249	-1.07426	0.236072	6.07011	0.363326	0.035114	-0.0137213	0.0484814	0.0484814
RICTOR	5.96432e-31	6.13649e-29	1.15904	0.100191	11.5002	0.415059	0.00185207	0.0132053	0.00554251	0.0132053
RIPK2	1.96204e-47	2.93983e-45	1.8588	0.128487	9.05987	1.05635	0.00542127	0.0193419	0.0110705	0.0193419
RND1	2.68397e-17	1.77016e-15	1.85875	0.219722	6.3098	1.06189	0.0303872	0.00136239	0.0420297	0.0420297
RNF114	6.79354e-63	1.24815e-60	1.06322	0.0635172	11.5974	0.341457	0.000620223	0.00228284	0.00543143	0.00543143
RNF213	0	0	3.75831	0.0697225	13.0808	4.2433	0.000487234	0.00680461	0.00435203	0.00680461
RSAD2	7.39154e-143	3.93357e-140	8.68759	0.341384	7.72598	22.7554	0.155277	-0.0138338	0.0195369	0.0195369
RTP4	2.92443e-214	3.76106e-211	2.50722	0.0802531	10.3298	1.89357	0.00181693	0.00784391	0.00739849	0.00784391
SAMD11	2.56262e-06	6.22817e-05	-1.31391	0.279372	5.5644	0.596496	0.0515542	0.0466793	0.0655192	0.0655192
SAMD9	1.3396e-141	6.89135e-139	4.7347	0.186889	11.1882	6.76713	0.00227105	0.0501203	0.00594006	0.0501203
SAMD9L	6.50369e-109	2.23048e-106	6.64225	0.299588	9.03289	13.3435	0.023371	0.111258	0.0111769	0.111258
SAMHD1	3.86928e-72	8.4105e-70	1.48036	0.0824165	10.0558	0.661951	0.00217464	0.00346363	0.00801407	0.00801407
SAT1	2.42352e-124	1.16882e-121	1.73809	0.0732852	10.7067	0.911851	0.00136829	0.0055922	0.00668779	0.00668779
SCNN1G	3.4387e-17	2.22981e-15	5.12403	0.607789	4.05643	8.17323	0.370643	1.01466e-05	0.183468	0.183468
SDC4	2.39369e-96	6.71669e-94	1.11837	0.0536945	13.7381	0.375512	0.000147853	0.000210351	0.00417679	0.00417679
SELE	9.01293e-07	2.42751e-05	2.48296	0.505483	4.11757	2.08181	0.208507	0.0818534	0.174763	0.174763
SERPINB9	1.02497e-36	1.22623e-34	1.26713	0.100114	9.08929	0.491848	0.00407813	0.00862474	0.0109561	0.0109561
SGMS2	1.48356e-06	3.74114e-05	1.1929	0.247826	7.48474	0.500601	0.0121633	0.0799634	0.0220713	0.0799634
SHISA5	1.76629e-30	1.80524e-28	1.04616	0.0911702	11.3964	0.338308	0.000928929	0.0115391	0.00566758	0.0115391
SHISA7	0.00158885	0.0157257	-1.08154	0.342483	4.98457	0.491674	0.0759684	0.0999736	0.0938346	0.0999736
SLC16A12	1.80346e-08	6.41054e-07	2.73616	0.486008	4.46042	2.45826	0.219717	0.045646	0.134589	0.134589
SLC25A28	2.95483e-57	5.0112e-55	1.84138	0.115463	8.52141	1.03179	0.0063739	0.0118628	0.0136238	0.0136238
SLC4A9	3.15333e-35	3.57833e-33	2.16336	0.174677	7.60632	1.44066	0.0169911	0.028777	0.0207425	0.028777
SMIM10	0.00137289	0.0140131	-1.05516	0.329708	5.14656	0.432073	0.0784618	0.0441163	0.0845995	0.0845995
SNX10	6.39987e-26	5.61189e-24	1.01617	0.0965182	9.57183	0.313495	0.00468873	-4.50728e-05	0.00928491	0.00928491
SOCS1	1.58208e-56	2.6254e-54	3.87055	0.244313	6.91317	4.56598	0.0343587	0.0551748	0.0298655	0.0551748
SOX17	9.07393e-11	4.04734e-09	-1.01212	0.156153	7.31684	0.32509	0.0124996	0.00971471	0.024076	0.024076
SP100	3.70681e-36	4.35774e-34	1.02253	0.0814403	10.539	0.321627	0.00145913	0.00848964	0.00698767	0.00848964
SP110	7.73647e-13	3.86398e-11	2.41163	0.33655	8.03733	1.88071	0.0163555	0.153544	0.0168547	0.153544
STAC2	0.00193625	0.0183524	1.33682	0.431253	4.33768	0.706584	0.131552	0.0815234	0.147417	0.147417
STAP1	0.000722198	0.00852116	1.13148	0.334658	5.01246	0.461846	0.0758387	0.0213754	0.092155	0.092155
STAT1	3.59445e-209	4.26717e-206	2.06034	0.0667546	11.3999	1.27654	0.00102094	0.00278458	0.00566333	0.00566333
STAT2	6.91439e-47	9.70089e-45	2.24338	0.156007	9.50306	1.53903	0.00420538	0.0323021	0.00949153	0.0323021
TAP1	9.19964e-154	5.67912e-151	2.44565	0.0925853	10.7399	1.80464	0.00167975	0.0111783	0.00663108	0.0111783
TAP2	6.22712e-95	1.71613e-92	1.6584	0.0802258	10.2005	0.829441	0.00197771	0.00346039	0.00767655	0.00767655
TBPL1	1.14445e-19	8.61577e-18	1.12818	0.124327	8.17864	0.392191	0.00737256	0.0055738	0.0158132	0.0158132
TDRD7	9.06713e-26	7.81749e-24	2.65613	0.253075	7.25171	2.19336	0.019472	0.0765982	0.0249118	0.0765982
TMEM140	6.29207e-64	1.21382e-61	4.14141	0.245341	6.54714	5.20337	0.0536536	0.0188457	0.0366347	0.0366347
TMEM52B	0.00229562	0.0209263	1.16689	0.382707	4.58984	0.578512	0.0970764	0.115448	0.12262	0.12262
TMPRSS2	3.16655e-13	1.60227e-11	1.9704	0.270395	5.71998	1.20854	0.0499461	0.00480646	0.059724	0.059724
TNF	1.14752e-46	1.59546e-44	5.90311	0.411514	5.99974	10.5681	0.203443	-0.0607615	0.050573	0.050573
TNFAIP3	4.62382e-194	4.75729e-191	4.24768	0.142938	9.07648	5.43737	0.0117057	0.0189411	0.0110057	0.0189411
TNFAIP6	7.99233e-21	6.29315e-19	1.45875	0.155853	7.47726	0.664296	0.0142791	0.0181138	0.0221562	0.0221562
TNFSF10	9.85444e-27	8.74043e-25	7.47032	0.697965	4.01752	17.3263	0.355687	0.375046	0.189258	0.375046
TNIP3	5.1484e-35	5.79966e-33	1.21241	0.0982064	12.1535	0.452556	0.0027429	0.0117238	0.00490048	0.0117238
TOR3A	3.14434e-53	5.00274e-51	1.37555	0.089567	9.50161	0.57425	0.0025374	0.00572741	0.00949598	0.00949598
TRAFD1	1.70269e-62	3.09149e-60	1.23832	0.0742202	10.6081	0.464164	0.00140175	0.00376624	0.00686122	0.00686122
TRANK1	0	0	7.30058	0.18553	9.15363	16.0309	0.0294148	0.022217	0.0107108	0.022217
TREX1	8.84635e-26	7.66999e-24	1.60176	0.152581	9.10631	0.797628	0.00391745	0.0310041	0.0108905	0.0310041
TRIB3	1.19204e-05	0.000248941	1.07957	0.246532	5.85637	0.383385	0.0360852	0.00609329	0.0550815	0.0550815
TRIM14	1.16079e-36	1.37804e-34	3.21813	0.254456	6.69314	3.18461	0.0356864	0.0614354	0.0337316	0.0614354
TRIM15	0.000516766	0.00656399	3.55547	1.02407	1.67968	4.93535	0.275441	1.15323	1.29763	1.29763
TRIM21	1.5262e-90	3.99217e-88	1.78801	0.0886118	9.81858	0.96617	0.00316868	0.00567083	0.0086094	0.0086094
TRIM25	2.01897e-97	5.77015e-95	1.60413	0.076582	10.5096	0.778485	0.00175454	0.00639453	0.00704266	0.00704266
TRIM26	3.32074e-80	8.00765e-78	1.38771	0.0731723	10.7582	0.580912	0.00143108	0.00255524	0.0066002	0.0066002
TRIM34	4.47681e-52	7.05006e-50	4.8318	0.318205	6.32894	7.12538	0.0705876	0.0812939	0.0415604	0.0812939
TRPS1	0.006503	0.0458897	1.50084	0.55152	3.77463	0.705804	0.22603	-0.188468	0.230231	0.230231
TSKU	4.00182e-19	2.88599e-17	1.25191	0.140083	7.70898	0.49176	0.00973321	0.0172395	0.0197015	0.0197015
TTC39B	1.58092e-05	0.000317686	1.59707	0.369941	4.69199	0.81068	0.0911286	-0.0342712	0.114156	0.114156
UBA7	3.54974e-56	5.76665e-54	7.00774	0.443761	7.04035	14.9688	0.114088	0.181298	0.0278758	0.181298
UBD	2.21517e-109	8.13968e-107	6.23057	0.280407	7.10662	11.6729	0.0910398	-0.0573907	0.0269028	0.0269028
UBE2L6	6.38443e-10	2.62749e-08	1.84451	0.298434	6.45889	1.12754	0.0288871	0.104707	0.038537	0.104707
USP18	2.25366e-158	1.4492e-155	8.25146	0.307736	7.16804	20.4948	0.116015	-0.0300351	0.0260375	0.0260375
VAV3	0.000311977	0.00436514	-1.26035	0.349596	4.81224	0.548198	0.0781658	0.0114045	0.105161	0.105161
WNT7B	0.00183201	0.017583	-1.09344	0.350891	4.74742	0.447192	0.074799	0.0358335	0.109887	0.109887
XAF1	6.53108e-113	2.58447e-110	4.55108	0.201537	7.84381	6.25408	0.0424745	0.00801589	0.0184511	0.0184511
YPEL1	1.09225e-05	0.000230282	-1.55755	0.354144	4.85037	0.830072	0.0856219	0.0422365	0.102505	0.102505
ZBP1	1.58068e-44	2.13988e-42	6.12106	0.437249	6.13919	11.4696	0.165737	0.121043	0.0465073	0.121043
ZCCHC2	8.60853e-24	7.18137e-22	1.03799	0.103217	8.90846	0.333956	0.00429206	0.00911646	0.0116886	0.0116886
ZCCHC6	3.61894e-78	8.46228e-76	1.64694	0.0879933	10.2411	0.823019	0.00190082	0.00971341	0.00758702	0.00971341
ZFP36L1	3.34518e-11	1.52289e-09	1.25018	0.18855	8.58641	0.511549	0.00630222	0.0470245	0.0132523	0.0470245
ZNFX1	4.28743e-217	6.01526e-214	2.34767	0.0746493	12.7226	1.66015	0.00042248	0.00793629	0.00451911	0.00793629
ZNHIT6	1.25536e-14	6.99421e-13	1.02277	0.13265	7.95461	0.32442	0.00888287	0.00437179	0.017511	0.017511

## Sheet: SENV_24hr_vs_Mock24hr
target_id	pval	qval	b	se_b	mean_obs	var_obs	tech_var	sigma_sq	smooth_sigma_sq	final_sigma_sq
A3GALT2	0.0153056	0.0464811	-1.28463	0.52973	3.9741	0.83182	0.163737	0.257184	0.114072	0.257184
ABCA4	4.41819e-06	3.14989e-05	-1.18418	0.257952	5.52414	0.466068	0.0558699	0.000863023	0.0439392	0.0439392
ABCB1	0.0068111	0.0233347	1.12178	0.414561	4.05142	0.571431	0.149427	0.0929675	0.108363	0.108363
ABL1	5.32289e-65	5.58576e-63	1.07816	0.0633265	11.4102	0.350761	0.00100156	0.00153931	0.00501381	0.00501381
ABLIM1	7.8077e-25	2.60047e-23	-2.13303	0.207289	7.58513	1.41651	0.0337901	0.0306632	0.0148902	0.0306632
ACKR4	7.06321e-06	4.84185e-05	1.22155	0.271952	5.32356	0.51761	0.0618207	0.0256263	0.0491159	0.0491159
ACPP	3.80365e-08	3.62411e-07	1.70825	0.310606	6.74201	0.991207	0.0791325	0.0655816	0.0231362	0.0655816
ACSL5	2.61374e-12	3.96094e-11	1.24808	0.178373	8.09589	0.505495	0.00943755	0.0382876	0.0117198	0.0382876
ACTA1	3.15814e-28	1.24385e-26	-2.62127	0.237926	6.72289	2.12925	0.0336218	0.0512913	0.0233716	0.0512913
ACTA2	2.16566e-48	1.50818e-46	-1.59932	0.10941	13.1426	0.781714	0.000236012	0.0177198	0.00464852	0.0177198
ADAMTS15	0.000148471	0.000784389	-1.00251	0.264262	5.45649	0.364645	0.0591466	0.0197758	0.0456053	0.0456053
ADAMTSL2	0.00090597	0.0039749	-2.39492	0.721751	2.6187	1.99011	0.496409	-0.159639	0.284978	0.284978
ADAMTSL4	2.14407e-07	1.83515e-06	1.01174	0.195076	6.45787	0.322749	0.0302204	-0.0106407	0.0268616	0.0268616
ADAR	1.28502e-94	2.28928e-92	1.9355	0.0937892	12.0418	1.1344	0.00055785	0.0126368	0.00475411	0.0126368
ADCY4	0.00512814	0.0181997	2.02098	0.722069	2.48526	1.70727	0.470112	0.132348	0.311964	0.311964
ADGRF1	0.0137616	0.0424228	-1.1068	0.449291	3.7768	0.516917	0.172658	0.0141138	0.130136	0.130136
ADM	1.56775e-16	3.20687e-15	1.44563	0.175202	10.0626	0.66379	0.0020508	0.0439928	0.00622929	0.0439928
ADRB2	1.34406e-14	2.39724e-13	1.96797	0.255529	5.58357	1.24023	0.0533518	0.0445908	0.0425375	0.0445908
ADSSL1	0.00011201	0.00061006	-1.4459	0.374297	4.35457	0.710261	0.121373	-0.0175349	0.0887742	0.0887742
AEN	2.60642e-44	1.66387e-42	1.02728	0.0735691	10.4477	0.323083	0.0014296	0.00668901	0.00575142	0.00668901
AGBL3	4.60952e-21	1.24555e-19	1.35361	0.14373	7.0059	0.55991	0.0108735	0.0019175	0.0201139	0.0201139
AHCYL2	1.29944e-83	1.95183e-81	2.41685	0.124752	8.86676	1.77102	0.0122578	0.0110869	0.00872833	0.0110869
AHR	7.76334e-57	6.87526e-55	-1.82283	0.114735	8.17067	1.00582	0.00839001	0.00287212	0.0113562	0.0113562
AIM1L	0.000306429	0.00150667	-1.56044	0.432279	4.22592	0.879329	0.183724	0.00232221	0.0965737	0.0965737
ALAD	7.09735e-82	1.02584e-79	-1.8652	0.0973172	9.97844	1.05505	0.00251773	0.0116882	0.00635114	0.0116882
ALAS2	0.000194732	0.000999158	3.02587	0.812149	1.74989	3.46909	0.477422	0.425494	0.511957	0.511957
ALCAM	9.99166e-07	7.8544e-06	-1.16681	0.238524	9.36312	0.476706	0.00559173	0.0797485	0.00745554	0.0797485
ALOXE3	6.7267e-16	1.3367e-14	2.30498	0.285433	5.35046	1.69165	0.0686048	0.0536032	0.0483786	0.0536032
AMOT	2.65892e-25	9.07288e-24	-1.34101	0.129026	7.69541	0.541286	0.0108723	-0.00862936	0.0140993	0.0140993
AMZ2	1.96396e-20	5.14355e-19	-1.00326	0.108293	8.35457	0.306259	0.00704394	-0.00166844	0.0105472	0.0105472
ANGPT1	2.779e-46	1.82734e-44	-1.25348	0.0877584	9.23478	0.480241	0.00380473	0.00728766	0.00774757	0.00774757
ANGPTL6	9.90895e-06	6.6208e-05	2.19151	0.495911	3.79651	1.60343	0.240463	-0.0371901	0.128429	0.128429
ANK3	3.20278e-22	9.18911e-21	-1.7812	0.183746	6.7405	0.978258	0.027489	0.00557899	0.0231548	0.0231548
ANKRD35	3.40696e-06	2.46566e-05	1.46319	0.315029	4.92448	0.690833	0.0869116	-0.0262207	0.0619536	0.0619536
ANKS4B	1.19597e-20	3.14835e-19	1.09666	0.117704	9.68542	0.377423	0.00233648	0.0184449	0.00681751	0.0184449
AOC1	1.06228e-16	2.20233e-15	-1.34073	0.16158	8.0756	0.570594	0.00820162	0.0309605	0.0118225	0.0309605
APBA1	1.05259e-11	1.51495e-10	-1.53352	0.225547	8.99812	0.766553	0.00460644	0.0717008	0.00834819	0.0717008
APBB1IP	1.14799e-08	1.16832e-07	1.16989	0.204982	8.89482	0.461015	0.0053502	0.0576765	0.00864378	0.0576765
APELA	1.7357e-14	3.07786e-13	-5.0219	0.654845	2.07427	8.02495	0.231418	0.342471	0.411816	0.411816
APH1B	8.7475e-10	1.01147e-08	-1.34401	0.219226	10.5243	0.599584	0.0018121	0.0702777	0.00567161	0.0702777
APLN	0.000106762	0.000584808	1.12699	0.29086	5.03846	0.477942	0.0690131	0.0521246	0.0578861	0.0578861
APOBEC3A	4.50254e-87	7.18577e-85	7.89397	0.399105	2.94698	18.7225	0.010882	0.0241708	0.228046	0.228046
APOBEC3F	1.36772e-36	7.00831e-35	3.35166	0.265285	5.91922	3.40076	0.0700052	-0.0316637	0.0355588	0.0355588
APOBEC3H	4.35258e-46	2.8377e-44	3.66935	0.257461	5.95674	4.08671	0.0645645	-0.0052219	0.0348648	0.0348648
APOC1	0.00167359	0.00679775	-2.09499	0.666608	2.84449	1.80092	0.422065	0.183213	0.244483	0.244483
AQP9	2.1536e-05	0.000135895	-1.95577	0.46036	4.25926	1.40183	0.168091	0.149807	0.0944835	0.149807
ARHGAP18	1.25814e-19	3.11909e-18	-1.71335	0.189029	9.09446	0.923545	0.0054064	0.0481914	0.00809225	0.0481914
ARHGAP24	0.00436897	0.015761	-2.52614	0.886297	1.36805	2.29565	0.518329	-0.0417807	0.659955	0.659955
ARHGEF26	1.48043e-16	3.03636e-15	-1.15935	0.14039	7.36007	0.411741	0.0128645	-0.00222714	0.0166997	0.0166997
ARID5A	1.42959e-11	2.02241e-10	1.33747	0.198	7.91295	0.58369	0.0101648	0.0486414	0.0127133	0.0486414
ARMC3	0.000273742	0.00135992	-1.37175	0.376963	4.81614	0.609323	0.146983	-0.0909699	0.0661691	0.0661691
ASAP3	3.85373e-05	0.000231346	-1.20127	0.291847	5.08419	0.463598	0.071411	-0.033054	0.0563513	0.0563513
ASPHD2	2.39919e-21	6.61114e-20	1.70001	0.179211	7.77617	0.905546	0.0198479	0.0283269	0.0135584	0.0283269
ATF3	2.74055e-18	6.31399e-17	1.49722	0.171666	6.73004	0.683752	0.0209208	-0.00685894	0.0232833	0.0232833
ATG9B	5.01245e-21	1.35204e-19	1.91669	0.20371	6.28632	1.14885	0.0328801	0.0255487	0.0293663	0.0293663
ATP6V0A4	0.000493022	0.00230997	1.53601	0.440809	3.89024	0.854851	0.17084	0.0129815	0.120629	0.120629
B2M	1.90107e-104	3.73415e-102	1.97951	0.091207	12.2844	1.18552	0.000475079	0.012003	0.00469397	0.012003
B3GALNT1	9.18501e-07	7.25753e-06	-1.06388	0.21675	5.953	0.379175	0.0355376	0.013988	0.0349334	0.0349334
BATF2	1.43257e-105	2.88795e-103	8.26898	0.378928	3.13449	20.5949	0.0145891	0.0880434	0.20079	0.20079
BDNF	0.000169974	0.000886978	-1.19462	0.317725	6.68913	0.549272	0.0210804	0.130343	0.0237925	0.130343
BEST1	0.000190419	0.000980518	1.02852	0.275638	5.19934	0.333479	0.0612525	-0.0410957	0.0527119	0.0527119
BICD1	2.27226e-08	2.22734e-07	-1.20171	0.21498	5.7892	0.464871	0.0312358	0.00831356	0.0380885	0.0380885
BID	2.03433e-39	1.13338e-37	1.01191	0.0770302	10.4265	0.314307	0.00161239	0.00728809	0.00577433	0.00728809
BIRC2	1.80106e-26	6.52341e-25	1.05205	0.0988117	9.74389	0.343757	0.00264475	0.0120009	0.0067177	0.0120009
BMF	3.75853e-15	6.99689e-14	-2.92721	0.372289	5.22341	2.64765	0.15591	-0.0595638	0.0519895	0.0519895
BMP4	1.90619e-34	9.12646e-33	-2.00203	0.163568	7.20546	1.2195	0.0220292	-0.000698142	0.0181023	0.0181023
BRINP1	1.75115e-10	2.20455e-09	4.49417	0.704227	1.73358	6.58266	0.226337	0.427887	0.517565	0.517565
BST2	0	0	3.54075	0.0862947	9.70284	3.76954	0.0043828	0.00620054	0.00678735	0.00678735
C1QB	1.07329e-06	8.38545e-06	3.99407	0.818842	0.997034	4.97976	0.163509	0.0789767	0.842245	0.842245
C1QTNF1	1.47378e-07	1.29918e-06	-1.01786	0.193664	6.89133	0.348684	0.034884	0.0124567	0.0213746	0.0213746
C1R	1.09962e-21	3.07994e-20	2.67028	0.279111	5.47494	2.22502	0.0717111	0.0356758	0.0451432	0.0451432
C1S	1.86012e-07	1.61103e-06	2.50396	0.480348	4.63301	2.15782	0.121926	0.224175	0.0741772	0.224175
C2	1.47828e-27	5.66219e-26	5.6674	0.521028	4.85513	9.86246	0.342595	-0.0592907	0.0646107	0.0646107
C3	2.51399e-75	3.13145e-73	1.95374	0.106385	8.79502	1.1575	0.00802304	0.00743829	0.00895362	0.00895362
C4BPA	3.55758e-29	1.45348e-27	-1.72314	0.153686	7.16555	0.905752	0.0169428	0.00179753	0.0184862	0.0184862
CA2	7.21818e-49	5.1199e-47	-1.12112	0.0763065	9.9611	0.381346	0.00235727	0.00298351	0.00637675	0.00637675
CABLES1	5.31445e-15	9.77464e-14	1.48415	0.189807	6.50876	0.682332	0.0278822	-0.000979018	0.026158	0.026158
CACNA1G	1.50263e-09	1.70028e-08	-1.23494	0.204323	6.21801	0.507623	0.0316246	0.0309971	0.0304262	0.0309971
CACNA1I	0.00274829	0.0105161	-1.50241	0.501712	4.16461	0.97923	0.171437	0.206135	0.100551	0.206135
CADM1	3.62733e-68	4.08635e-66	-1.11201	0.0637364	11.1728	0.374254	0.000941181	0.00316473	0.00515231	0.00515231
CADPS2	9.22613e-16	1.80528e-14	1.3766	0.171288	9.21681	0.603713	0.00573561	0.0382737	0.0077901	0.0382737
CAMK1	1.28087e-14	2.2872e-13	-1.03539	0.134331	7.64072	0.333826	0.0125834	0.00268957	0.0144839	0.0144839
CARNS1	0.0133555	0.0413541	-1.44683	0.584781	3.22327	0.770275	0.323897	-0.146049	0.189056	0.189056
CASP1	2.43557e-16	4.92937e-15	5.06023	0.617219	3.88816	8.01627	0.450644	-0.0325116	0.120796	0.120796
CASP8	1.66039e-38	9.11785e-37	1.30394	0.100484	8.95747	0.516214	0.00668388	0.000980965	0.00846171	0.00846171
CASS4	0.00024581	0.00123396	1.08354	0.295517	5.98951	0.457013	0.0436106	0.0873848	0.0342713	0.0873848
CATSPERG	0.000176885	0.000919285	2.83429	0.755826	2.44129	2.56899	0.535512	-0.336725	0.321396	0.321396
CBLB	4.42907e-26	1.57078e-24	-1.38522	0.13114	7.713	0.582752	0.0118178	-0.00293603	0.0139787	0.0139787
CBLN3	2.10703e-05	0.000133066	1.81795	0.427428	5.01634	1.21072	0.0955115	0.17853	0.058648	0.17853
CCDC173	0.000674665	0.00305363	-1.09366	0.321696	4.78733	0.377265	0.0878802	-0.0648346	0.0673521	0.0673521
CCDC181	4.11925e-05	0.000245664	-1.52493	0.371871	4.356	0.750975	0.11874	-0.0520465	0.0886917	0.0886917
CCDC40	0.0079379	0.0265018	-1.03024	0.388081	4.97246	0.499146	0.0765985	0.149312	0.060198	0.149312
CCDC64	1.58787e-47	1.07171e-45	1.55358	0.107281	10.6133	0.737893	0.00145707	0.0158067	0.00558457	0.0158067
CCDC85B	1.74959e-18	4.0862e-17	1.34107	0.152875	7.63655	0.567587	0.0114098	0.0236462	0.0145138	0.0236462
CCDC96	0.00428138	0.0154742	-1.2834	0.449266	4.00529	0.736339	0.159746	0.143014	0.111732	0.143014
CCL5	1.80542e-72	2.12776e-70	8.86801	0.492552	6.66422	23.8836	0.271182	0.092729	0.0241076	0.092729
CD274	2.39238e-81	3.39386e-79	3.76187	0.196927	6.86163	4.25595	0.0364563	-0.0233848	0.0217143	0.0217143
CD40	6.18479e-38	3.33652e-36	3.23608	0.251336	8.64399	3.21746	0.0628383	0.0319166	0.00945937	0.0319166
CD44	5.89583e-50	4.49403e-48	1.024	0.0689051	12.3124	0.320273	0.00040578	0.00671609	0.00468839	0.00671609
CD70	0.00181677	0.00727327	2.02894	0.650582	3.0655	1.49642	0.424471	-0.0976723	0.210414	0.210414
CD82	0.00179739	0.00720887	1.75281	0.561473	3.27173	1.02433	0.28993	-0.161652	0.182947	0.182947
CD83	5.32957e-06	3.73875e-05	4.50705	0.99026	2.93878	7.27078	0.279329	1.19159	0.229319	1.19159
CDH16	2.26016e-29	9.28364e-28	-1.97102	0.175169	7.92734	1.2023	0.0115289	0.0344972	0.0126295	0.0344972
CDHR2	7.50886e-13	1.17872e-11	-2.02551	0.282505	6.05928	1.32658	0.0360907	0.0836228	0.0330447	0.0836228
CDK5R2	0.0158169	0.0477123	-1.31539	0.545101	3.33506	0.710817	0.270435	-0.0307577	0.175267	0.175267
CDKN1A	4.73291e-92	7.79709e-90	1.89912	0.0933271	9.13829	1.09245	0.00428853	0.00877638	0.00798129	0.00877638
CDKN1C	4.58783e-09	4.91883e-08	-1.70969	0.291683	5.87907	0.979011	0.0407463	0.0868726	0.0363186	0.0868726
CDR2	6.75784e-13	1.06301e-11	1.06041	0.147602	7.63025	0.363484	0.0116651	0.0210144	0.0145592	0.0210144
CEACAM1	6.27921e-05	0.000360044	3.8382	0.959055	2.7959	5.52328	0.350409	1.02927	0.252684	1.02927
CEBPA	2.29166e-06	1.69944e-05	-2.1835	0.462035	3.97153	1.58964	0.205946	-0.00678179	0.114268	0.114268
CEBPD	1.56295e-10	1.97737e-09	1.40587	0.219698	7.20636	0.650859	0.0159549	0.0564457	0.0180937	0.0564457
CELSR2	1.24374e-26	4.55868e-25	-1.41209	0.132201	9.18299	0.619172	0.00389154	0.022324	0.00787132	0.022324
CEP55	1.73211e-24	5.69478e-23	1.08592	0.106326	9.984	0.367333	0.00263572	0.0143221	0.00634296	0.0143221
CFAP69	1.2427e-08	1.26172e-07	-1.24553	0.218754	5.9747	0.486295	0.0372417	-0.0111304	0.0345383	0.0345383
CFB	3.62696e-14	6.28605e-13	2.04754	0.270348	7.38263	1.34543	0.0166783	0.0929535	0.0165061	0.0929535
CFLAR	4.14709e-66	4.5384e-64	1.7181	0.10004	9.34541	0.887736	0.00751722	-0.00479671	0.00749474	0.00749474
CGA	1.80616e-07	1.56872e-06	-1.81864	0.348515	4.65049	1.03909	0.108833	-0.0502601	0.0733607	0.0733607
CH25H	6.19981e-06	4.29807e-05	-1.33229	0.29479	5.10053	0.590483	0.0745366	-0.00205877	0.0558154	0.0558154
CHDH	7.57369e-14	1.28786e-12	-2.51195	0.335934	5.03732	2.02839	0.110996	0.0582812	0.0579251	0.0582812
CHMP6	1.51223e-26	5.52957e-25	1.02271	0.0959103	10.3053	0.324822	0.00168531	0.0121129	0.00591245	0.0121129
CHST7	3.71238e-05	0.000223839	-3.63112	0.880339	0.815562	3.97112	0.214607	-0.195108	0.947889	0.947889
CIB4	1.88299e-12	2.87057e-11	-5.42274	0.769959	3.14679	9.53323	0.452786	0.43647	0.199121	0.43647
CIITA	0.000451508	0.00213307	2.06892	0.589775	2.68471	1.52774	0.249256	0.0552479	0.272496	0.272496
CITED2	8.64499e-50	6.49264e-48	-1.6676	0.112406	8.37906	0.840301	0.00850535	-0.000957851	0.0104474	0.0104474
CITED4	4.92097e-19	1.18544e-17	1.01216	0.113547	8.14515	0.318962	0.00786165	0.00666209	0.0114778	0.0114778
CLCN5	3.02258e-65	3.2159e-63	-2.01968	0.118397	8.78341	1.23521	0.0120354	0.0023231	0.00899137	0.00899137
CLDN1	3.16179e-23	9.59242e-22	-1.34004	0.134983	10.2653	0.560575	0.00197461	0.0253559	0.00596087	0.0253559
CLEC19A	2.60289e-10	3.21086e-09	4.46803	0.706882	1.751	6.43803	0.237948	0.323355	0.511575	0.511575
CLGN	8.7097e-17	1.818e-15	-1.4762	0.177403	6.60449	0.660845	0.0223291	-0.0134581	0.0248784	0.0248784
CLMP	0.00241631	0.0094008	1.7846	0.588272	3.20985	1.32341	0.328311	0.131652	0.190785	0.190785
CMPK2	3.6437e-276	2.65834e-273	4.53811	0.127804	9.36021	6.19795	0.00686569	0.0176351	0.00746196	0.0176351
CMTM8	1.53229e-13	2.53798e-12	-1.52866	0.207014	6.26584	0.737558	0.0346022	0.0110458	0.0296801	0.0296801
CMTR1	4.75673e-106	9.71704e-104	1.53582	0.0702172	10.5439	0.711781	0.0017438	0.00345319	0.00565188	0.00565188
CNDP2	3.7627e-35	1.8418e-33	1.18017	0.0954002	11.5582	0.428764	0.000995463	0.0126563	0.00493909	0.0126563
CNNM1	4.27765e-44	2.70818e-42	1.8362	0.131834	7.78281	1.032	0.0125552	0.013079	0.0135153	0.0135153
CNP	1.60604e-65	1.73283e-63	1.4112	0.0825486	11.1279	0.605623	0.00102166	0.00919974	0.00518122	0.00919974
CNTN2	5.44212e-08	5.05019e-07	2.49296	0.458583	4.3939	2.11681	0.1718	0.143647	0.0865292	0.143647
COL1A1	2.07156e-13	3.39086e-12	-1.47799	0.201249	6.3568	0.675567	0.0324404	-0.00715256	0.0283113	0.0283113
COL2A1	3.63723e-47	2.43345e-45	-1.12376	0.0779073	9.82853	0.386135	0.00251732	0.00658699	0.00657983	0.00658699
COL8A2	4.01594e-10	4.83332e-09	-2.6375	0.421769	4.59095	2.16874	0.190644	-0.0883663	0.0761905	0.0761905
COMP	1.49361e-63	1.5055e-61	4.64603	0.276071	7.22501	6.56715	0.0366742	0.077649	0.0179175	0.077649
CPED1	9.0654e-15	1.6398e-13	-2.0478	0.264174	5.58113	1.2661	0.0620879	-0.0520202	0.0425939	0.0425939
CPNE5	1.78613e-06	1.34606e-05	2.43353	0.509509	3.48875	1.97142	0.231431	0.0120654	0.157968	0.157968
CRB2	0.00127694	0.00536881	-2.02994	0.630198	3.55904	1.71277	0.268255	0.327469	0.150651	0.327469
CREBRF	0.000470284	0.00221223	1.24273	0.355357	5.29539	0.614848	0.0632387	0.126179	0.0499034	0.126179
CRHBP	0.00477281	0.0170376	-1.94528	0.689331	4.08252	1.70545	0.160402	0.552364	0.106154	0.552364
CROT	1.12444e-15	2.18623e-14	-1.06855	0.133361	7.59633	0.346235	0.0118706	-0.00724987	0.0148071	0.0148071
CSF1	1.09695e-39	6.15615e-38	1.38129	0.104777	11.1198	0.585565	0.00089036	0.015577	0.0051865	0.015577
CSF2	2.97387e-06	2.16965e-05	3.63508	0.777953	1.81827	4.34421	0.418754	0.0563408	0.489062	0.489062
CTNNAL1	3.08157e-65	3.25606e-63	-1.28584	0.0753835	10.4768	0.502473	0.00280346	0.00526451	0.00572055	0.00572055
CTSE	7.00307e-11	9.194e-10	-1.1705	0.179508	6.65491	0.449689	0.0230562	0.0252786	0.0242263	0.0252786
CTSO	6.85046e-15	1.25545e-13	3.47315	0.446007	4.59807	3.66896	0.222539	-0.159878	0.0758447	0.0758447
CTSS	4.84295e-35	2.36302e-33	1.57022	0.127139	8.80084	0.759074	0.00671301	0.0175333	0.00893483	0.0175333
CUBN	4.0751e-08	3.86831e-07	1.13151	0.206195	6.63529	0.435115	0.020674	0.0431008	0.0244783	0.0431008
CXCL10	2.74544e-50	2.11371e-48	10.2849	0.689698	5.38655	32.3047	0.307243	0.406283	0.0474115	0.406283
CXCL11	2.03256e-69	2.32394e-67	7.50522	0.42617	2.75261	16.9094	0.012209	0.00144446	0.260222	0.260222
CXCL16	8.68488e-74	1.04772e-71	1.62592	0.0894768	9.21396	0.795546	0.00421228	-0.00114111	0.00779687	0.00779687
CXCL8	7.16586e-18	1.61216e-16	4.28964	0.498087	4.11783	5.62985	0.268433	-0.131493	0.103703	0.103703
CYGB	5.47524e-05	0.000318837	-1.1049	0.273872	5.68104	0.419073	0.072154	-0.00611155	0.0403549	0.0403549
DCDC2	7.21941e-116	1.78401e-113	-2.87378	0.125598	8.16681	2.49608	0.0122879	0.010821	0.0113744	0.0113744
DDAH2	8.17138e-10	9.46287e-09	-1.19059	0.193858	6.53837	0.47006	0.0306155	0.025392	0.0257562	0.0257562
DDIT4	0.000343775	0.00167099	1.03704	0.289688	5.09075	0.385912	0.0697436	0.00934815	0.0561354	0.0561354
DDX58	0	0	5.64709	0.101551	9.90775	9.57928	0.00686691	0.00860201	0.00645684	0.00860201
DENND2D	2.46618e-47	1.65721e-45	2.81839	0.195029	7.2126	2.42865	0.0231243	0.0339304	0.0180345	0.0339304
DENND5B	3.32914e-15	6.24305e-14	1.01933	0.12939	8.93969	0.331797	0.00424761	0.0208652	0.00851247	0.0208652
DGAT2	3.58154e-19	8.70996e-18	1.06828	0.119372	8.02849	0.345935	0.00930692	-0.00484853	0.0120677	0.0120677
DHX58	0	0	8.09918	0.177688	9.02384	19.695	0.0390813	-0.0190337	0.00827813	0.00827813
DLG2	1.14257e-11	1.63908e-10	-1.97316	0.290714	5.19572	1.23175	0.0739503	0.00572373	0.0528216	0.0528216
DLL1	3.96408e-18	9.05122e-17	-1.34124	0.154524	7.3983	0.568333	0.014609	0.0212077	0.0163733	0.0212077
DNAAF1	0.000699161	0.00315147	-1.00069	0.295198	5.05249	0.342419	0.0733033	-0.0208004	0.0574096	0.0574096
DNAJB9	9.37794e-44	5.84063e-42	-1.0535	0.0759452	9.93857	0.338998	0.00224119	0.00530494	0.00641032	0.00641032
DNM3	4.77655e-37	2.48917e-35	-1.41125	0.110976	9.5328	0.598127	0.0113741	-0.0105738	0.00709943	0.00709943
DOCK10	1.42738e-30	6.14294e-29	1.07319	0.0933759	8.87899	0.350216	0.00438737	0.00148377	0.00869123	0.00869123
DPEP1	0.000170382	0.000888201	-1.29093	0.343395	4.67542	0.635151	0.104664	0.0643397	0.0722159	0.0722159
DPP10	9.90121e-09	1.02221e-07	-2.21675	0.386704	4.48766	1.65172	0.142884	0.0790309	0.0814263	0.0814263
DPP6	0.000191164	0.000983487	-1.06548	0.285618	5.06388	0.436743	0.0653402	0.0548749	0.0570265	0.0570265
DPPA4	0.00219518	0.00862367	1.85279	0.604999	3.36486	1.08886	0.37727	-0.30351	0.171767	0.171767
DPYSL3	1.48465e-54	1.2567e-52	-1.02754	0.066061	12.2088	0.321989	0.000611973	0.00593411	0.00471044	0.00593411
DRAM1	1.75238e-42	1.06965e-40	3.59864	0.263438	5.76686	3.93968	0.0655551	0.00272533	0.0385439	0.0385439
DSP	2.65006e-55	2.25564e-53	-1.00612	0.0642297	11.1664	0.303884	0.00103176	-0.000780246	0.00515642	0.00515642
DTX3L	0	0	3.76823	0.0784879	10.4419	4.26725	0.00290533	0.0063352	0.00575758	0.0063352
DUSP10	1.66073e-22	4.86501e-21	1.79569	0.183972	7.36606	1.00797	0.015849	0.0349197	0.0166481	0.0349197
DUSP5	6.69614e-33	3.04426e-31	1.53744	0.128684	8.38102	0.728988	0.00738534	0.0174539	0.0104395	0.0174539
DUSP7	1.34433e-46	8.87779e-45	1.17179	0.08175	9.44121	0.41525	0.00273824	0.00141176	0.00728635	0.00728635
DYNC2LI1	4.45137e-21	1.20494e-19	-1.19946	0.127313	8.0217	0.43718	0.0122089	-0.00524986	0.0121039	0.0121039
DZIP1L	0.000101618	0.000559431	-1.24542	0.320433	6.67581	0.588537	0.02479	0.129226	0.0239606	0.129226
EAF1	1.8423e-18	4.28965e-17	1.10318	0.12584	10.3486	0.384105	0.00157385	0.0221796	0.00586165	0.0221796
ECM1	9.45091e-21	2.50514e-19	1.20352	0.128829	7.79875	0.451381	0.0114825	0.00956906	0.0134127	0.0134127
EDIL3	6.50973e-05	0.000372287	3.41037	0.853973	1.24902	4.00889	0.380004	0.269639	0.713902	0.713902
EDN1	7.0819e-94	1.23298e-91	1.64886	0.0802208	9.64171	0.818357	0.00275817	0.000659109	0.00689489	0.00689489
EDN2	3.43725e-22	9.8434e-21	1.96389	0.202743	6.34871	1.18104	0.0332265	-0.00325236	0.0284305	0.0284305
EFCAB6	0.00752388	0.0253662	-1.10314	0.41274	4.01349	0.387077	0.144406	-0.116904	0.111125	0.111125
EFHD1	1.81872e-09	2.03987e-08	-2.00022	0.332637	4.3522	1.25389	0.0770591	-0.0100257	0.0889116	0.0889116
EHD4	4.76291e-195	2.14625e-192	2.16665	0.0727225	10.3564	1.41395	0.00208021	0.00497807	0.00585263	0.00585263
EHF	4.62366e-25	1.5569e-23	3.19714	0.309188	5.1573	3.13746	0.089391	-0.000700486	0.0540044	0.0540044
EIF2AK2	0	0	3.66207	0.0872655	10.7318	4.03236	0.00208674	0.00933615	0.00547744	0.00933615
ELK3	7.1281e-48	4.87543e-46	1.83377	0.12615	7.88277	1.02779	0.0109786	0.0127444	0.0128923	0.0128923
ELN	0.00101609	0.00439139	-1.15549	0.351638	4.45668	0.495291	0.102399	0.0160274	0.0830746	0.0830746
EMP1	4.06417e-22	1.15595e-20	1.1895	0.123016	8.91651	0.442632	0.00507696	0.0176224	0.00857972	0.0176224
EMX1	5.45078e-06	3.82028e-05	-2.33484	0.513531	3.5812	1.78957	0.247153	-0.0545068	0.148418	0.148418
ENPP4	2.82262e-20	7.29263e-19	1.10237	0.119491	8.02244	0.378264	0.0093174	0.00780748	0.0120999	0.0120999
EPAS1	0.00201965	0.00801219	1.0847	0.351339	4.45971	0.441158	0.102246	0.00798782	0.0829118	0.0829118
EPHA2	1.72912e-53	1.43199e-51	1.15005	0.0746956	11.6488	0.403478	0.000992958	0.0073762	0.00489762	0.0073762
EPSTI1	5.83869e-35	2.83983e-33	6.72841	0.545455	5.85693	13.9385	0.0867039	0.359577	0.0367456	0.359577
ERAP1	2.24814e-74	2.77772e-72	1.27146	0.0696861	10.5118	0.488038	0.00159987	0.00222321	0.00568435	0.00568435
ERAP2	3.78827e-60	3.51758e-58	1.44842	0.0885431	9.29242	0.637064	0.00414579	0.00545889	0.00761403	0.00761403
ERICH2	0.00233178	0.00909963	-1.44491	0.474618	4.27435	0.896641	0.127258	0.210635	0.093553	0.210635
ERRFI1	1.01084e-56	8.90066e-55	1.61649	0.101854	8.61232	0.788614	0.00599132	-0.000113046	0.00956991	0.00956991
ESR1	2.40523e-08	2.35467e-07	-1.27316	0.228166	7.1219	0.548755	0.0138194	0.0642699	0.0189165	0.0642699
ETV5	3.39264e-13	5.47143e-12	1.04096	0.143032	7.3493	0.33947	0.0138941	0.00409334	0.0167931	0.0167931
ETV7	1.26307e-29	5.25857e-28	3.12553	0.276514	7.88525	3.02243	0.0148319	0.0998578	0.0128774	0.0998578
EVA1A	3.23772e-12	4.85374e-11	1.85276	0.265933	5.46935	1.09293	0.0607979	0.0180973	0.0452827	0.0452827
EVA1C	2.75137e-09	3.03264e-08	1.38058	0.232195	5.8664	0.621246	0.0443098	0.0174944	0.0365621	0.0365621
F13A1	0.00606542	0.0211057	1.42572	0.519536	4.00239	0.933706	0.166846	0.23803	0.111947	0.23803
F2RL1	2.38499e-30	1.01501e-28	-1.73681	0.151702	7.43851	0.925817	0.018482	0.00760426	0.0160384	0.0160384
F3	1.56831e-13	2.59483e-12	-1.62056	0.219552	6.00441	0.837535	0.0382992	0.0237867	0.0340052	0.0340052
FAM105A	1.2672e-17	2.8056e-16	-1.04533	0.122309	7.92485	0.333701	0.00979533	-0.00243842	0.0126439	0.0126439
FAM124B	0.00924632	0.0302668	1.90245	0.730923	2.66977	1.7269	0.465018	0.336355	0.275274	0.336355
FAM166B	2.54412e-05	0.000158128	-1.57046	0.372955	4.43486	0.798512	0.124386	-0.0511225	0.0842577	0.0842577
FAM167A	3.66238e-06	2.64551e-05	-2.58921	0.559264	3.36796	2.12735	0.297758	-0.152574	0.171407	0.171407
FAM171B	1.94099e-41	1.15712e-39	-1.83733	0.136259	7.68959	1.02649	0.0137104	0.00348778	0.0141395	0.0141395
FAM186A	0.010281	0.0331123	-1.56215	0.608732	3.13099	1.1676	0.354565	0.189822	0.201267	0.201267
FAM196A	8.39597e-44	5.2504e-42	-2.21839	0.159829	7.23584	1.48413	0.0205018	-0.0108133	0.0178161	0.0178161
FAM212A	4.85339e-07	3.97004e-06	2.28405	0.453903	4.00577	1.78877	0.197346	0.0822864	0.111696	0.111696
FAM46B	1.00774e-27	3.8989e-26	1.09762	0.100586	8.54004	0.363279	0.00534736	-0.00303825	0.0098291	0.0098291
FAM65B	1.42556e-05	9.24293e-05	-2.88028	0.663676	3.61881	2.75932	0.515992	-0.177838	0.144706	0.144706
FAM90A1	1.98807e-23	6.09184e-22	1.14309	0.114611	8.03201	0.398601	0.00765454	0.000600705	0.012049	0.012049
FAT2	7.84466e-43	4.80752e-41	-1.80116	0.131292	7.82484	0.989132	0.0126089	0.00724033	0.0132476	0.0132476
FGF1	6.66951e-23	1.98801e-21	-1.37662	0.13972	7.34955	0.583363	0.0124913	0.00605524	0.016791	0.016791
FGF18	3.36918e-12	5.02621e-11	-4.4212	0.635102	3.492	6.06463	0.44741	-0.196732	0.157622	0.157622
FGFR4	5.9102e-05	0.000342086	-2.37701	0.59183	3.24608	1.75614	0.339239	-0.262882	0.186156	0.186156
FLRT2	1.28811e-25	4.44484e-24	-1.54477	0.147652	7.95711	0.719324	0.0202426	-0.0159517	0.012459	0.012459
FLT3LG	1.56979e-10	1.98439e-09	1.7228	0.269253	5.86427	0.977405	0.0447565	0.0639892	0.0366034	0.0639892
FLVCR2	3.30028e-49	2.38508e-47	-1.5218	0.103206	10.0632	0.707546	0.00284923	0.013128	0.00622837	0.013128
FMNL3	6.36848e-59	5.7395e-57	1.6737	0.103407	10.9131	0.853214	0.00141448	0.0146249	0.00533157	0.0146249
FOSL1	3.97122e-80	5.43242e-78	2.62829	0.138655	8.79823	2.09544	0.00728038	0.0215575	0.00894325	0.0215575
FOXI3	2.09815e-14	3.68643e-13	5.05906	0.661794	1.52953	7.78107	0.0640037	0.0645526	0.592953	0.592953
FOXJ1	2.15075e-26	7.75331e-25	-2.10527	0.198041	6.79105	1.37671	0.0238106	0.0350198	0.0225428	0.0350198
FOXS1	2.38015e-15	4.51875e-14	2.94044	0.37128	4.78911	2.69623	0.139495	-0.0115215	0.0672782	0.0672782
FRAS1	5.32773e-93	9.06957e-91	-2.15045	0.105127	9.31862	1.4006	0.004686	0.0118914	0.00755467	0.0118914
FRMD1	7.23264e-15	1.32391e-13	-3.58033	0.460177	4.89623	4.09975	0.239431	0.0782125	0.0630187	0.0782125
FRMD5	1.32804e-07	1.17612e-06	-1.03016	0.195293	8.03443	0.364136	0.00782012	0.049389	0.0120362	0.049389
FRY	2.37871e-55	2.03599e-53	-1.65943	0.10589	8.80699	0.832428	0.00790403	-1.2309e-05	0.00891509	0.00891509
FST	3.36053e-21	9.19404e-20	-1.68646	0.178445	8.13516	0.891454	0.0169503	0.0308136	0.0115261	0.0308136
FXYD6	6.84745e-52	5.40772e-50	-1.013	0.0668356	10.8603	0.311596	0.00132858	0.0033501	0.00537193	0.00537193
FZD2	6.70629e-15	1.2305e-13	-1.34662	0.172867	7.06948	0.579871	0.0209394	0.0238851	0.0194479	0.0238851
FZD4	4.78072e-51	3.71804e-49	-1.80406	0.120043	8.70229	0.993687	0.00609678	0.0155188	0.00926021	0.0155188
G0S2	3.59369e-09	3.90489e-08	1.54023	0.260972	5.55904	0.74128	0.0590503	-0.0220628	0.0431093	0.0431093
GAL3ST1	9.99892e-10	1.1501e-08	-1.23976	0.202926	6.99473	0.510518	0.0210809	0.0406876	0.0202334	0.0406876
GALNT5	4.54047e-68	5.0409e-66	-1.96149	0.112508	8.23918	1.1605	0.00794548	-0.000106004	0.0110417	0.0110417
GBX2	1.10183e-05	7.2795e-05	1.10009	0.250239	5.56664	0.408391	0.0509982	0.00566563	0.0429311	0.0429311
GIMAP1	5.23888e-07	4.2694e-06	-2.14023	0.426565	4.3612	1.51872	0.184545	-0.00386226	0.088391	0.088391
GIMAP8	1.80619e-08	1.79218e-07	-1.40034	0.248745	5.7121	0.619873	0.053123	-0.0136343	0.0396879	0.0396879
GIPC2	5.52229e-09	5.85111e-08	-2.95374	0.506591	4.00332	2.74696	0.273074	-0.111089	0.111878	0.111878
GIPR	0.000166675	0.000870951	-1.39786	0.371295	4.39027	0.692164	0.120056	0.0123993	0.086734	0.086734
GJB1	1.37068e-11	1.94446e-10	-4.80045	0.710024	1.40023	7.2425	0.110149	0.301352	0.646051	0.646051
GJB3	6.51499e-38	3.50112e-36	1.56164	0.121325	8.0238	0.74573	0.00998714	0.00765998	0.0120926	0.0120926
GJD3	0.00023795	0.00119764	3.02753	0.823843	1.23373	3.40986	0.296952	0.528142	0.721124	0.721124
GLCCI1	6.41835e-05	0.000367472	1.30453	0.326387	4.79914	0.602835	0.0929285	0.0224428	0.0668639	0.0668639
GLI1	0.000602261	0.00275989	-2.50358	0.729782	2.69612	2.124	0.528479	-0.223959	0.270393	0.270393
GLIPR1	6.98519e-42	4.21339e-40	1.20705	0.0890206	11.0967	0.446602	0.000982508	0.0109045	0.00520177	0.0109045
GNAT1	0.00590465	0.0206071	-1.41242	0.513042	3.54059	0.716684	0.242281	-0.0945234	0.152537	0.152537
GPR4	0.00119898	0.00508289	1.53922	0.475197	3.73931	0.806167	0.205269	-0.0860102	0.133448	0.133448
GPR68	1.70003e-54	1.4311e-52	2.30391	0.148202	7.54384	1.61044	0.0177436	0.00480593	0.0152022	0.0152022
GRAMD1B	1.8167e-06	1.36775e-05	1.24831	0.261546	5.60266	0.498163	0.0605106	-0.0221613	0.0420988	0.0420988
GRAMD1C	2.21157e-30	9.46464e-29	-1.54009	0.134443	7.63077	0.722308	0.012557	0.000876307	0.0145555	0.0145555
GRASP	0.000197442	0.00101205	-1.02765	0.276082	5.40449	0.408284	0.0588724	0.0554591	0.0469397	0.0554591
GRB7	1.78939e-08	1.7779e-07	-4.21945	0.749296	4.23525	6.01486	0.264266	0.577901	0.0959838	0.577901
GRHL3	1.64405e-09	1.84937e-08	-4.33937	0.719682	2.47819	6.27056	0.375644	0.401269	0.313462	0.401269
GSAP	0.000153161	0.000806661	1.97713	0.522236	3.52175	1.31589	0.254607	-0.0756359	0.154489	0.154489
GSDMD	1.54428e-44	9.89958e-43	1.51768	0.1084	9.84833	0.705105	0.00270083	0.0149252	0.00654858	0.0149252
GSG1	0.0122972	0.0385365	3.2029	1.27937	3.09494	5.04171	0.144793	2.31038	0.206252	2.31038
GUCY1A3	5.19587e-10	6.18059e-09	3.52578	0.567478	2.92132	3.86682	0.250991	-0.0791357	0.232055	0.232055
GUCY1B3	2.80112e-14	4.88793e-13	1.32525	0.17421	6.66301	0.561422	0.0214009	0.0217679	0.024123	0.024123
GULP1	2.1534e-17	4.70645e-16	-1.23983	0.146117	9.31943	0.486773	0.00375898	0.0282661	0.00755284	0.0282661
GZMA	8.57116e-27	3.17195e-25	5.99614	0.559555	1.99807	10.7966	0.0361708	-0.0230409	0.433481	0.433481
HABP2	1.11052e-154	3.86688e-152	-2.42093	0.0913737	9.06121	1.76532	0.00434511	0.00445762	0.00817862	0.00817862
HACL1	0.0114838	0.0363444	-1.12377	0.444595	3.91075	0.39106	0.177509	-0.162254	0.118989	0.118989
HAVCR1	4.00293e-15	7.4248e-14	-1.37834	0.175477	6.75913	0.581904	0.0232608	-0.00831581	0.0229274	0.0229274
HBEGF	2.63255e-60	2.45935e-58	1.21173	0.0739734	10.0687	0.442931	0.0019875	0.0010699	0.00622061	0.00622061
HCK	0.00262087	0.0100764	-1.43958	0.478422	3.69836	0.738123	0.206163	-0.0606593	0.137168	0.137168
HCRTR1	6.90983e-07	5.52822e-06	1.79367	0.361344	4.49129	1.06433	0.114619	0.00931827	0.0812354	0.0812354
HELZ2	5.33541e-100	9.96875e-98	3.7757	0.177869	10.9828	4.31474	0.00167125	0.045785	0.00528055	0.045785
HERC3	1.59058e-76	2.04784e-74	-1.50419	0.0812461	10.863	0.686702	0.00383126	0.00607013	0.00536985	0.00607013
HERC5	2.16434e-228	1.27538e-225	3.26529	0.101202	9.02493	3.21093	0.00609976	0.00926308	0.00827519	0.00926308
HERC6	0	0	4.93333	0.116616	8.92792	7.30491	0.0118526	-0.00735204	0.00854648	0.00854648
HES1	1.00487e-10	1.29812e-09	-1.26938	0.19631	6.3639	0.495006	0.0295991	-0.0150886	0.0282071	0.0282071
HES4	1.60459e-06	1.21643e-05	2.67256	0.557046	3.68795	2.51514	0.287024	0.178426	0.138131	0.178426
HFE2	4.8262e-07	3.95202e-06	3.71109	0.737338	2.0925	4.76312	0.40871	0.380612	0.406791	0.406791
HIVEP3	4.02864e-20	1.03562e-18	2.23482	0.243251	5.97928	1.56017	0.0543011	0.0230142	0.0344554	0.0344554
HMCN1	0.00540382	0.0190414	-2.78435	1.00087	2.00422	3.52788	0.444708	1.05791	0.431693	1.05791
HMCN2	0.000259054	0.00129536	1.07874	0.295291	5.00223	0.396452	0.0716548	-0.0124695	0.0591405	0.0591405
HMGA1	4.04236e-118	1.06781e-115	1.35448	0.0586206	12.407	0.553905	0.000482963	0.00391781	0.0046716	0.0046716
HMGA2	1.14585e-16	2.36917e-15	1.19464	0.144131	7.99478	0.453081	0.00948309	0.0216775	0.0122494	0.0216775
HNF4A	8.38992e-08	7.60604e-07	-4.02346	0.750851	2.08612	5.22282	0.437125	0.0207995	0.408542	0.408542
HOXB3	0.00164433	0.00669309	-1.02484	0.32556	6.22163	0.442277	0.0342253	0.124759	0.030369	0.124759
HRH3	0.00136513	0.00568191	1.53887	0.480609	3.64552	0.836642	0.204349	-0.0465956	0.142128	0.142128
HS3ST6	2.92606e-05	0.000179608	-3.16122	0.756427	2.91084	3.68461	0.459125	0.399147	0.233713	0.399147
HSH2D	3.55879e-82	5.19279e-80	7.85092	0.408859	2.92546	18.5933	0.0193444	0.10851	0.231404	0.231404
HSPB8	2.81866e-49	2.05641e-47	1.85971	0.126032	8.16613	1.05662	0.00873091	0.0150951	0.0113777	0.0150951
ICAM1	1.22107e-18	2.88258e-17	1.10572	0.125468	11.3876	0.385672	0.000812078	0.0228011	0.005026	0.0228011
ICAM5	2.48296e-06	1.8298e-05	-1.60441	0.340674	4.65299	0.785303	0.100843	-0.0845131	0.0732448	0.0732448
ID2	9.60294e-09	9.93428e-08	-1.36152	0.237297	5.9071	0.589314	0.0486788	-0.00718271	0.0357861	0.0357861
IER3	2.9231e-106	6.13491e-104	1.78479	0.0815174	9.60795	0.962659	0.00301121	0.00575393	0.00695642	0.00695642
IFI35	1.35846e-62	1.33417e-60	1.65384	0.0990452	9.73805	0.832331	0.00252129	0.0121936	0.00672748	0.0121936
IFI6	7.22422e-152	2.45961e-149	9.52883	0.363009	8.54551	27.3977	0.0970621	0.100601	0.00980913	0.100601
IFIH1	0	0	5.9724	0.121551	9.84069	10.7186	0.00829784	0.013864	0.0065606	0.013864
IFIT1	9.82766e-215	5.19205e-212	9.99806	0.31967	9.10314	30.0925	0.145213	-0.0150625	0.00807002	0.00807002
IFIT2	4.93483e-197	2.29111e-194	7.85224	0.262212	9.57424	18.5798	0.0220456	0.0810869	0.00701951	0.0810869
IFIT3	0	0	10.0159	0.266569	9.22406	30.1806	0.0710122	0.035576	0.00777288	0.035576
IFIT5	1.04912e-194	4.59243e-192	2.21552	0.0744292	10.6968	1.47921	0.00166432	0.00664524	0.00550807	0.00664524
IFNB1	1.49134e-16	3.05465e-15	4.87413	0.590288	3.8983	7.33977	0.40268	-0.136892	0.119981	0.119981
IGFBP3	7.21793e-10	8.42881e-09	1.85502	0.301079	5.00259	1.1022	0.0768448	0.010492	0.059128	0.059128
IGFBP6	1.01753e-14	1.83407e-13	1.87051	0.241761	5.84475	1.11802	0.0506895	0.0347824	0.0369829	0.0369829
IGFN1	2.49833e-10	3.08934e-09	-2.00043	0.316169	4.87925	1.27814	0.0862744	0.0107501	0.0636702	0.0636702
IHH	7.8732e-08	7.15029e-07	-4.04797	0.753811	1.54638	5.50599	0.265995	0.471721	0.586351	0.586351
IKBKE	1.07186e-36	5.51071e-35	2.27124	0.179497	7.91266	1.58622	0.0118321	0.0364966	0.012715	0.0364966
IKZF2	5.44146e-24	1.70488e-22	-1.31255	0.129936	7.72177	0.529714	0.0114059	0.00469271	0.0139192	0.0139192
IL11	1.47562e-33	6.87175e-32	2.98283	0.247076	5.84561	2.71295	0.0546039	0.00010065	0.0369662	0.0369662
IL15	2.46924e-11	3.38687e-10	1.56083	0.233825	5.91501	0.76443	0.046374	-0.00440533	0.0356375	0.0356375
IL15RA	4.17596e-09	4.50562e-08	4.05103	0.689294	4.26139	5.4934	0.135822	0.576868	0.0943514	0.576868
IL18	0.000766721	0.00341282	-1.05373	0.313187	4.84082	0.365542	0.0819519	-0.0414034	0.0651769	0.0651769
IL27RA	1.72746e-22	5.05085e-21	1.7727	0.181691	7.28762	0.982348	0.0169485	0.0325688	0.0173404	0.0325688
IL2RA	3.52262e-08	3.36681e-07	1.17173	0.212529	6.02164	0.466087	0.03127	0.0364831	0.0337004	0.0364831
IL33	8.3069e-50	6.26946e-48	-2.80959	0.18935	6.7827	2.40529	0.0311373	0.0152994	0.0226428	0.0226428
IL34	1.03993e-12	1.61898e-11	-1.02406	0.143725	9.03211	0.339396	0.00632997	0.0246553	0.0082559	0.0246553
IL4I1	6.00556e-44	3.78647e-42	2.83359	0.203799	7.95549	2.4586	0.0121794	0.0501217	0.0124682	0.0501217
IL4R	1.68517e-13	2.78216e-12	1.50089	0.203603	10.2307	0.725545	0.00228611	0.0598949	0.00600388	0.0598949
IL6	2.90438e-07	2.45033e-06	1.1135	0.217076	6.70532	0.428514	0.0187396	0.0519436	0.0235898	0.0519436
IL7	4.7519e-28	1.85724e-26	1.24056	0.11298	9.19781	0.477013	0.0036997	0.0154471	0.00783553	0.0154471
INSRR	6.80741e-05	0.000388296	1.02825	0.258165	6.39748	0.397169	0.0235865	0.0763873	0.0277192	0.0763873
IQCG	0.00105344	0.00453619	-1.05573	0.322275	4.67546	0.381919	0.0835784	-0.0241387	0.0722139	0.0722139
IRAK1	2.63291e-35	1.30125e-33	1.05369	0.0849792	9.35387	0.338542	0.00335621	0.00347183	0.00747599	0.00747599
IRF1	6.90032e-16	1.36766e-14	1.5431	0.191161	9.38058	0.7582	0.00421268	0.050601	0.00741721	0.050601
IRF2	6.78868e-21	1.81201e-19	1.543	0.164552	7.1828	0.746749	0.0150797	0.0255363	0.0183191	0.0255363
IRF7	4.2831e-139	1.31243e-136	6.33496	0.252329	9.68693	12.1159	0.0090824	0.0864226	0.00681488	0.0864226
IRF9	1.39716e-212	7.13528e-210	3.81546	0.122615	8.6296	4.38063	0.0130421	0.00360302	0.00950937	0.00950937
ISG15	0	0	5.85242	0.0997032	10.915	10.2872	0.00412007	0.010791	0.00533017	0.010791
ISG20	1.05542e-295	8.08505e-293	5.87788	0.159931	9.17853	10.3955	0.0123222	0.0260447	0.00788216	0.0260447
ISLR	0.000258808	0.00129455	2.87668	0.787401	2.21912	2.89598	0.556503	-0.0397506	0.373497	0.373497
ITGA1	8.89964e-05	0.000496022	-1.15039	0.293557	5.10224	0.455678	0.0735035	-0.00017617	0.0557597	0.0557597
JAK2	4.7051e-19	1.13702e-17	1.20377	0.134967	9.93158	0.45658	0.00250144	0.0248228	0.00642081	0.0248228
JARID2	3.5978e-10	4.35058e-09	-1.04443	0.166561	6.89585	0.342456	0.0202903	-0.0012804	0.0213234	0.0213234
JPH2	1.5479e-24	5.10009e-23	-1.11462	0.109019	9.38294	0.386973	0.0037418	0.0140861	0.00741205	0.0140861
JUN	8.67495e-53	7.03222e-51	1.28478	0.0840178	9.89612	0.50367	0.00251366	0.00807482	0.00647457	0.00807482
JUNB	3.91047e-24	1.23531e-22	1.54986	0.152939	10.0413	0.748688	0.0021915	0.0328941	0.00625976	0.0328941
JUP	1.25474e-27	4.818e-26	-1.89194	0.173695	10.0047	1.11003	0.00236245	0.0428927	0.00631266	0.0428927
KANSL1L	9.56237e-36	4.77215e-34	-1.75714	0.140793	10.8932	0.950045	0.00330343	0.0264305	0.00534662	0.0264305
KAT2B	2.26571e-26	8.14858e-25	-1.35663	0.127676	9.4828	0.571697	0.00341829	0.0210334	0.00719963	0.0210334
KCNF1	0.00016003	0.000839088	3.1269	0.828326	1.56418	3.26858	0.449736	-0.0305735	0.579449	0.579449
KCNH2	2.99018e-17	6.45247e-16	-1.06694	0.126311	7.86361	0.360656	0.00960786	0.0143239	0.013008	0.0143239
KCNK3	0.0020899	0.00826519	-2.58936	0.841481	1.65202	2.80637	0.515609	0.478054	0.546526	0.546526
KCNMB4	0.000155782	0.000819056	-1.621	0.428647	5.21077	1.00878	0.0626331	0.212974	0.0523671	0.212974
KCNN4	3.46439e-114	8.16584e-112	1.94309	0.0855562	9.9872	1.14147	0.0025329	0.00844689	0.00633827	0.00844689
KCTD12	1.04904e-25	3.62808e-24	-1.02962	0.0982306	9.10631	0.329613	0.00428827	0.0101856	0.00806193	0.0101856
KIAA1109	2.32846e-92	3.87764e-90	2.18395	0.107142	10.4934	1.44467	0.00168708	0.0155319	0.00570328	0.0155319
KIAA1147	1.19187e-15	2.30808e-14	-1.31158	0.163839	6.92328	0.545961	0.0192495	0.018115	0.0210152	0.0210152
KIAA1644	8.11165e-14	1.37476e-12	-2.54119	0.340254	5.33506	2.07622	0.0758823	0.0977772	0.0487991	0.0977772
KIF12	0.000131615	0.000705308	-3.0728	0.80368	4.07582	3.60772	0.249498	0.719355	0.106626	0.719355
KIF3C	1.5335e-18	3.59796e-17	1.10885	0.12619	10.2042	0.387976	0.00294108	0.0209447	0.00603757	0.0209447
KITLG	3.66663e-13	5.8947e-12	1.84178	0.253432	8.18036	1.09472	0.00824121	0.0881007	0.0113107	0.0881007
KLC4	9.01501e-17	1.87662e-15	-1.31274	0.157836	7.08799	0.528441	0.0181099	-0.00378721	0.0192584	0.0192584
KLF12	7.61704e-10	8.88415e-09	-1.23659	0.200983	8.34256	0.500857	0.0499945	0.00264327	0.0105968	0.0105968
KLF4	9.25659e-15	1.67044e-13	1.55884	0.201164	6.22826	0.748375	0.0304359	-0.00620653	0.0302647	0.0302647
KLHDC7A	0.00222563	0.00872987	-2.48383	0.81215	2.36202	2.02899	0.650269	-0.427571	0.339112	0.339112
KRT17	1.43285e-47	9.71355e-46	2.13859	0.147606	10.3859	1.39821	0.0021551	0.0305262	0.00581923	0.0305262
KRT18	2.78806e-90	4.49641e-88	-1.79691	0.0891845	13.7589	0.978213	0.00022823	0.0117026	0.00477742	0.0117026
KRT25	6.85787e-20	1.73668e-18	3.78225	0.414272	4.55298	4.35095	0.179363	-0.105209	0.0780689	0.0780689
KRT3	0.0117058	0.0369554	1.18221	0.468965	3.91404	0.6832	0.14504	0.184852	0.118728	0.184852
KRT7	3.24953e-50	2.4893e-48	-1.11724	0.0749778	13.4365	0.381213	0.000215612	0.00821689	0.00469273	0.00821689
KSR1	5.93582e-24	1.85219e-22	1.49011	0.147638	8.20163	0.692282	0.0113363	0.0213594	0.011212	0.0213594
LAMA1	0.0131743	0.0408673	-2.86669	1.15638	2.5564	4.07002	0.316367	1.68945	0.297278	1.68945
LAMC2	0.000758992	0.00338728	1.57494	0.467713	4.17142	0.943114	0.228033	0.0206922	0.1001	0.1001
LAMC3	0.00104687	0.00451296	2.76672	0.844124	1.62745	2.87547	0.513268	0.210545	0.55555	0.55555
LAP3	1.4298e-49	1.0634e-47	1.45952	0.0986054	10.8988	0.650727	0.00124651	0.013338	0.00534235	0.013338
LAX1	7.19105e-05	0.000408658	1.82268	0.459127	5.3678	1.2496	0.0667416	0.249454	0.0479108	0.249454
LCN12	0.0155464	0.0470817	1.0453	0.432048	3.9699	0.392445	0.165607	-0.084791	0.114392	0.114392
LCP2	3.35032e-09	3.6508e-08	2.05827	0.348067	4.6812	1.28466	0.109772	-0.0926267	0.0719537	0.0719537
LDLRAD1	0.000196219	0.00100612	-1.4581	0.391558	3.64808	0.81283	0.0880928	0.130678	0.141883	0.141883
LGALS3BP	1.58152e-08	1.58162e-07	2.06262	0.364905	4.50266	1.30573	0.119092	-0.0823266	0.0806411	0.0806411
LGALS9	0	0	6.18396	0.100356	10.1873	11.4845	0.00804232	0.00706474	0.0060594	0.00706474
LGI3	0.00212334	0.00838229	-1.75421	0.570954	3.37675	0.973437	0.318592	-0.255761	0.17039	0.17039
LHX9	0.00921438	0.0301975	1.16672	0.448048	3.77176	0.46563	0.170544	-0.0989659	0.130576	0.130576
LIN28A	1.53175e-08	1.53385e-07	-1.8275	0.322996	4.80298	1.03946	0.0897833	-0.042865	0.0667064	0.0667064
LIPA	5.11851e-56	4.45572e-54	1.91459	0.121418	7.99461	1.11348	0.00986308	0.00737378	0.0122503	0.0122503
LIPG	3.11145e-08	2.9925e-07	1.07397	0.194031	6.36651	0.373257	0.0283033	0.00573704	0.0281689	0.0281689
LIPH	2.55833e-49	1.87542e-47	1.83888	0.124565	10.0447	1.03306	0.00241634	0.0208582	0.00625489	0.0208582
LMO2	2.49801e-10	3.08934e-09	4.4882	0.70936	1.7989	6.51355	0.259342	0.328633	0.495445	0.495445
LOC107497017	1.3319e-45	8.61017e-44	4.96673	0.350418	5.50529	7.4288	0.139793	-0.104462	0.0443959	0.0443959
LOC107497026	3.66171e-05	0.000221131	1.06319	0.257564	5.90497	0.418717	0.03582	0.0636892	0.0358264	0.0636892
LOC107497233	0.0101682	0.0327903	-2.21948	0.863593	1.60131	2.33726	0.553385	0.520903	0.565305	0.565305
LOC107497257	1.29363e-48	9.05008e-47	-2.69377	0.183841	6.91205	2.21066	0.0295553	0.0126142	0.0211409	0.0211409
LOC107497340	3.24713e-13	5.24229e-12	4.28025	0.587645	3.79461	5.74244	0.389396	-0.0815364	0.128593	0.128593
LOC107497351	3.66856e-81	5.15651e-79	1.52607	0.0799809	9.82724	0.705097	0.00301354	0.0050188	0.00658188	0.00658188
LOC107497409	1.77513e-11	2.47243e-10	1.28646	0.19134	6.39154	0.505034	0.0271117	-0.0164365	0.0278049	0.0278049
LOC107497487	1.93896e-06	1.45053e-05	-1.49072	0.313198	4.85431	0.734366	0.0824961	0.00211723	0.0646431	0.0646431
LOC107497568	0.0109921	0.0350126	-1.12739	0.443341	4.81088	0.617165	0.0998061	0.19502	0.0663833	0.19502
LOC107497577	4.20235e-11	5.63784e-10	-1.27805	0.193739	6.52968	0.535065	0.0280644	0.0282377	0.0258735	0.0282377
LOC107497645	1.8571e-23	5.73642e-22	1.09509	0.109724	8.21909	0.367686	0.00692677	0.00297532	0.0111322	0.0111322
LOC107498424	1.69669e-10	2.13775e-09	1.2678	0.19851	6.33696	0.525466	0.0305049	0.0235886	0.0286045	0.0286045
LOC107498448	2.22746e-11	3.0662e-10	1.14349	0.170918	11.8626	0.427324	0.00113262	0.0426867	0.00481237	0.0426867
LOC107498484	4.18591e-29	1.70565e-27	-1.73146	0.154627	8.34214	0.913797	0.0252655	-0.0072498	0.0105986	0.0105986
LOC107498687	0.000425058	0.00201961	-1.2903	0.366145	4.1484	0.549141	0.0994625	-0.0373664	0.101631	0.101631
LOC107498784	1.8351e-78	2.44483e-76	4.0305	0.214928	6.46901	4.92195	0.0425846	0.0179969	0.0267062	0.0267062
LOC107498994	0.00582917	0.0203948	1.78157	0.646142	2.90705	1.26057	0.391935	-0.00647197	0.234315	0.234315
LOC107499271	7.45784e-06	5.09414e-05	-1.04375	0.232971	5.80952	0.344007	0.0437338	-0.0222588	0.0376795	0.0376795
LOC107499272	1.05308e-11	1.51495e-10	4.78533	0.703822	1.39266	6.96116	0.093755	0.0204432	0.649294	0.649294
LOC107499353	0.00202494	0.00803109	1.97839	0.64097	2.95727	1.22528	0.389806	-0.32596	0.226458	0.226458
LOC107499359	1.3081e-05	8.55737e-05	1.00985	0.231684	6.84129	0.370353	0.0187731	0.0617431	0.0219499	0.0617431
LOC107499569	9.79429e-10	1.12741e-08	1.35642	0.221902	5.81515	0.561624	0.0362933	-0.024222	0.0375672	0.0375672
LOC107499652	2.87092e-46	1.87972e-44	1.71805	0.120303	8.04677	0.900865	0.00973777	0.00945399	0.0119713	0.0119713
LOC107499671	2.69941e-48	1.86296e-46	1.65845	0.113572	8.27234	0.833677	0.00845247	0.00221953	0.0108953	0.0108953
LOC107499881	0.00161723	0.00659854	3.17135	1.00589	1.2031	3.51252	0.781913	-0.162821	0.73581	0.73581
LOC107499930	0.0101227	0.0326644	1.9014	0.739382	3.81153	1.74062	0.47327	0.346757	0.127144	0.346757
LOC107499972	0.0152925	0.0464505	1.15107	0.474594	3.60244	0.560391	0.191549	0.0120809	0.14631	0.14631
LOC107500138	5.68102e-08	5.26233e-07	1.53021	0.281882	5.3469	0.797815	0.0640877	0.0550985	0.0484755	0.0550985
LOC107500151	1.85693e-06	1.39461e-05	-1.08941	0.228465	5.88293	0.407153	0.0420496	0.0218344	0.0362447	0.0362447
LOC107500179	0.00534008	0.0188645	1.34795	0.483871	4.09027	0.82282	0.245586	0.101573	0.105611	0.105611
LOC107500275	1.82709e-06	1.37422e-05	1.20609	0.25276	6.31331	0.513059	0.0323706	0.0634611	0.0289578	0.0634611
LOC107500642	1.09456e-05	7.23773e-05	2.90016	0.659488	4.3642	3.04519	0.202369	0.450017	0.0882188	0.450017
LOC107500666	8.7628e-10	1.01248e-08	-1.02583	0.167333	6.89577	0.332251	0.0206763	1.55698e-05	0.0213243	0.0213243
LOC107500721	4.57186e-08	4.30519e-07	1.47725	0.270203	5.72615	0.740671	0.0701236	0.0373616	0.0393906	0.0393906
LOC107500887	0.00769072	0.0258341	-1.8244	0.684487	2.91375	1.17346	0.469533	-0.250871	0.233251	0.233251
LOC107501120	1.81474e-10	2.27713e-09	1.08652	0.170402	7.38981	0.387407	0.02711	0.0144483	0.0164451	0.0164451
LOC107501171	0.00576828	0.0202465	-1.42915	0.517682	3.54389	0.869407	0.249794	0.0710381	0.152198	0.152198
LOC107501206	2.17579e-08	2.13962e-07	1.50409	0.268712	5.50146	0.70822	0.0638197	-0.0269005	0.0444893	0.0444893
LOC107501264	2.59997e-05	0.000161207	4.28312	1.01835	2.74982	6.74797	0.264734	1.29082	0.260715	1.29082
LOC107501278	0.00212947	0.00839999	1.07014	0.348403	4.52464	0.435159	0.102571	0.0119291	0.0795062	0.0795062
LOC107501301	0.00352763	0.0130516	-1.22967	0.421471	3.9881	0.595671	0.153441	0.0241095	0.113015	0.113015
LOC107501421	1.5985e-05	0.000103075	-3.35884	0.778471	2.03267	4.09706	0.485517	0.405137	0.423509	0.423509
LOC107501454	1.11329e-08	1.13712e-07	-1.81458	0.317652	4.83015	1.04154	0.08575	-0.0185924	0.0656037	0.0656037
LOC107501469	0.000129166	0.000692912	-1.23041	0.321419	5.48518	0.578143	0.0577803	0.0971852	0.0448892	0.0971852
LOC107501527	1.66917e-09	1.87626e-08	1.81783	0.301609	5.25538	1.10051	0.0797052	0.0567464	0.0510493	0.0567464
LOC107501660	5.46093e-06	3.8239e-05	-1.85128	0.407211	4.32326	1.16871	0.158124	0.0175372	0.0906069	0.0906069
LOC107501667	3.2921e-49	2.38508e-47	1.95513	0.132592	7.63178	1.15452	0.0118228	-0.00211993	0.0145481	0.0145481
LOC107501777	0.00345312	0.0128193	2.15577	0.73721	2.54086	1.73835	0.514792	-0.0846113	0.300426	0.300426
LOC107501909	0.000241902	0.00121554	2.2951	0.625251	3.48353	1.82826	0.427884	-0.117863	0.158525	0.158525
LOC107501982	0.000288974	0.00142772	2.33796	0.644958	2.99922	1.75729	0.403858	-0.25703	0.220098	0.220098
LOC107502064	2.51097e-61	2.40441e-59	3.37686	0.204375	7.62023	3.47107	0.0197957	0.0428577	0.0146318	0.0428577
LOC107502069	4.45848e-15	8.24981e-14	2.58687	0.329902	7.81699	2.13816	0.0535454	0.109707	0.0132969	0.109707
LOC107502075	1.06783e-58	9.56734e-57	6.13	0.379478	5.88515	11.3305	0.179802	-0.108059	0.0362023	0.0362023
LOC107502241	0.00533544	0.0188525	-1.40779	0.505298	3.79573	0.720705	0.254493	-0.0968097	0.128497	0.128497
LOC107502483	3.96726e-08	3.77765e-07	-1.46233	0.266251	5.44994	0.678068	0.0605639	-0.0148848	0.0457707	0.0457707
LOC107502484	7.61946e-10	8.88415e-09	-1.92828	0.313405	5.06896	1.2061	0.0904778	0.0228032	0.0568564	0.0568564
LOC107502486	2.2472e-05	0.000141394	-1.64669	0.388481	5.12687	0.982093	0.171411	0.0393568	0.0549656	0.0549656
LOC107502692	0.00264436	0.0101565	-1.06691	0.354891	4.3722	0.354187	0.101161	-0.0852911	0.08776	0.08776
LOC107502839	1.59387e-07	1.39621e-06	-4.51543	0.861498	2.77395	7.00735	0.393954	0.719314	0.256479	0.719314
LOC107502947	2.1247e-15	4.04883e-14	-2.52224	0.317909	5.12382	1.96173	0.0965361	-0.0300037	0.0550632	0.0550632
LOC107502948	5.44856e-36	2.74597e-34	-2.54707	0.203359	6.33249	1.96363	0.0333612	-0.0116578	0.0286709	0.0286709
LOC107503252	7.82725e-10	9.09183e-09	1.43536	0.233453	9.89446	0.683477	0.00266486	0.0790854	0.0064771	0.0790854
LOC107503514	6.76394e-05	0.00038596	1.06064	0.266195	10.4469	0.422517	0.0241065	0.0821831	0.0057522	0.0821831
LOC107503515	0.0146385	0.0447659	-1.4771	0.605073	3.26781	0.882434	0.365736	-0.0808832	0.183434	0.183434
LOC107503660	1.28136e-10	1.64008e-09	1.47278	0.229071	6.18987	0.713694	0.0269978	0.0517125	0.030874	0.0517125
LOC107503710	0.0128615	0.0400185	-1.34559	0.540923	3.23344	0.714666	0.251139	-0.036786	0.187757	0.187757
LOC107503840	0.0111457	0.035428	-1.58522	0.62457	3.19696	0.855974	0.392671	-0.265048	0.192459	0.192459
LOC107503927	1.32738e-19	3.28542e-18	2.70979	0.299156	5.21233	2.21757	0.0819215	-0.0635632	0.0523203	0.0523203
LOC107503973	1.7145e-06	1.29462e-05	1.04868	0.219186	7.90566	0.387572	0.0105349	0.0615285	0.0127561	0.0615285
LOC107504102	9.61506e-40	5.4159e-38	1.16736	0.0884823	10.1234	0.418211	0.001881	0.00986268	0.00614461	0.00986268
LOC107504240	4.552e-06	3.23175e-05	-1.34226	0.292785	6.37464	0.643363	0.0273262	0.101258	0.0280501	0.101258
LOC107504262	0.00321372	0.0120532	2.40414	0.815924	1.75494	2.48286	0.48837	0.447757	0.510229	0.510229
LOC107504294	2.49363e-76	3.18375e-74	1.98852	0.107547	9.93518	1.20014	0.00270674	0.0146427	0.00641541	0.0146427
LOC107504306	8.8107e-08	7.95924e-07	4.18347	0.782003	1.09173	5.42397	0.125655	0.0912836	0.791638	0.791638
LOC107504456	1.28744e-35	6.40418e-34	-1.19256	0.095737	8.79016	0.433551	0.00477896	0.00383728	0.0089694	0.0089694
LOC107504593	2.09325e-15	3.99386e-14	-1.40115	0.176563	6.64509	0.61819	0.0224098	0.0141176	0.0243521	0.0243521
LOC107504640	1.89061e-93	3.25461e-91	3.42719	0.167129	9.72813	3.55721	0.00413425	0.0377637	0.00674421	0.0377637
LOC107504643	0.00526239	0.0186244	-1.25322	0.449098	3.82705	0.499248	0.176703	-0.1416	0.125831	0.125831
LOC107504926	0	0	3.29938	0.070382	10.911	3.27047	0.00209728	0.00376405	0.00533315	0.00533315
LOC107504927	1.69847e-32	7.67617e-31	2.8523	0.240299	5.99912	2.47181	0.0525157	-0.0136095	0.0340995	0.0340995
LOC107504966	1.39207e-139	4.35264e-137	2.61978	0.104164	10.9615	2.07199	0.00138285	0.0148923	0.00529592	0.0148923
LOC107505077	3.35223e-37	1.76493e-35	-1.22313	0.0959745	8.86551	0.451579	0.00508454	-0.00162993	0.00873212	0.00873212
LOC107505193	9.34222e-142	2.98192e-139	4.75334	0.18752	7.77102	6.78368	0.0391537	-0.0324035	0.0135919	0.0135919
LOC107505194	9.77137e-91	1.59263e-88	5.7041	0.28238	6.83164	9.79465	0.0975449	-0.0555055	0.0220626	0.0220626
LOC107505385	1.84292e-62	1.79843e-60	2.05942	0.123469	9.75615	1.29066	0.00318448	0.0196825	0.00669727	0.0196825
LOC107505397	4.67832e-10	5.59536e-09	-1.36284	0.218771	6.97546	0.579441	0.0513501	-0.0235517	0.0204413	0.0204413
LOC107505501	4.79064e-06	3.39332e-05	1.69799	0.371246	4.38808	1.02661	0.119877	0.0822021	0.0868576	0.0868576
LOC107505609	4.91843e-17	1.04515e-15	7.01939	0.836775	5.83517	14.8707	1.01312	-0.901751	0.037171	0.037171
LOC107505610	2.88513e-100	5.45716e-98	1.87311	0.0881205	9.40879	1.0552	0.00429194	-0.000994276	0.00735589	0.00735589
LOC107505838	2.87246e-07	2.42607e-06	1.05138	0.204883	6.17853	0.349611	0.031909	-0.0094206	0.0310563	0.0310563
LOC107506201	0.00140625	0.00583091	1.41229	0.442258	4.07372	0.719558	0.186614	-0.0351293	0.106774	0.106774
LOC107506218	9.50284e-10	1.09468e-08	1.32403	0.216432	7.06678	0.565179	0.0507884	-0.00171242	0.0194757	0.0194757
LOC107506241	5.34946e-36	2.70492e-34	5.35587	0.427565	5.34107	8.80551	0.225583	0.0242786	0.0486344	0.0486344
LOC107506243	1.7499e-26	6.35314e-25	8.02987	0.754002	4.4791	20.0258	0.4305	0.422278	0.0818782	0.422278
LOC107506253	0.00697666	0.0238114	-1.95915	0.726161	2.79774	1.2751	0.538595	-0.384066	0.252368	0.252368
LOC107506267	8.91885e-07	7.07276e-06	-3.98301	0.810526	0.991506	5.06508	0.140137	0.242066	0.845292	0.845292
LOC107506288	1.63344e-14	2.89987e-13	-2.41001	0.313941	5.23553	1.84577	0.096208	0.032962	0.0516306	0.0516306
LOC107506331	1.1642e-18	2.75257e-17	3.08812	0.350203	4.73862	2.92042	0.114547	-0.0402111	0.0694156	0.0694156
LOC107506333	0.00124184	0.00523563	3.28979	1.0188	4.40344	3.59485	1.47093	-1.03589	0.0859943	0.0859943
LOC107506335	3.01844e-10	3.68196e-09	1.58028	0.250925	6.17561	0.789746	0.0633416	-0.0126449	0.0311035	0.0311035
LOC107506336	0.00607685	0.0211359	2.63011	0.958633	2.10382	3.17802	0.330095	1.04837	0.4037	1.04837
LOC107506339	6.29033e-36	3.15981e-34	2.41185	0.192738	7.41607	1.78969	0.0187044	0.0370177	0.0162243	0.0370177
LOC107506344	1.13937e-205	5.45511e-203	4.99936	0.163365	10.099	7.53011	0.00615489	0.0338774	0.00617813	0.0338774
LOC107506345	2.55929e-41	1.5198e-39	4.78592	0.355469	6.38664	6.95069	0.161662	-0.062665	0.0278759	0.0278759
LOC107506346	2.25308e-24	7.31344e-23	4.19221	0.411502	4.91733	5.36858	0.19178	-0.0715418	0.0622212	0.0622212
LOC107506410	4.82914e-05	0.00028402	3.11713	0.76706	3.69812	3.3094	0.74538	-0.252332	0.137191	0.137191
LOC107506457	0.000275767	0.0013691	-1.09403	0.300801	5.44829	0.467647	0.0574812	0.0782403	0.0458126	0.0782403
LOC107506470	3.08051e-12	4.64532e-11	1.55095	0.22239	9.53172	0.780978	0.00887386	0.0653118	0.00710155	0.0653118
LOC107506509	5.71086e-222	3.2406e-219	2.48596	0.0781653	9.96623	1.85886	0.00279556	0.00326734	0.00636916	0.00636916
LOC107506511	2.91439e-105	5.79889e-103	2.25544	0.10351	8.73354	1.53895	0.00647622	0.00959524	0.00915559	0.00959524
LOC107506525	0.000280857	0.00139201	1.79967	0.495457	4.36295	1.26622	0.161471	0.206746	0.0882904	0.206746
LOC107506576	4.47965e-83	6.66338e-81	3.28994	0.170381	10.3015	3.28196	0.00367465	0.0398697	0.00591697	0.0398697
LOC107506853	6.73277e-50	5.10658e-48	2.81441	0.189495	10.2961	2.41937	0.00377815	0.0500843	0.00592349	0.0500843
LOC107506935	8.28131e-20	2.07317e-18	1.29728	0.14241	7.83393	0.529215	0.00950575	0.0209153	0.0131908	0.0209153
LOC107506941	7.89956e-100	1.45818e-97	3.49112	0.164606	10.7659	3.6889	0.00209493	0.0385479	0.00544842	0.0385479
LOC107507129	1.58572e-10	2.00287e-09	1.07529	0.168095	13.0533	0.38078	0.000310226	0.0420738	0.00464119	0.0420738
LOC107507190	1.0376e-100	1.98714e-98	3.32466	0.156056	8.48011	3.34523	0.0140576	0.0224728	0.0100522	0.0224728
LOC107507191	2.55824e-176	1.00499e-173	5.31722	0.187817	8.76877	8.52417	0.0361955	0.0167174	0.00903923	0.0167174
LOC107507192	4.71554e-257	3.14116e-254	3.11959	0.091089	11.2533	2.92951	0.00163895	0.0108069	0.00510273	0.0108069
LOC107507193	1.63317e-190	6.95049e-188	6.44569	0.218935	8.37076	12.5216	0.0532952	0.0186033	0.010481	0.0186033
LOC107507307	0.000999943	0.00432772	-2.59997	0.790134	3.47703	2.77713	0.342921	0.593546	0.159223	0.593546
LOC107507563	0.00534147	0.0188651	1.77232	0.636224	2.26791	1.09307	0.245781	-0.057367	0.361391	0.361391
LOC107507564	6.49921e-06	4.48534e-05	4.46797	0.990798	3.20061	7.16684	0.105803	1.36672	0.191983	1.36672
LOC107507566	2.56696e-09	2.83959e-08	1.36496	0.22913	5.4928	0.574391	0.0340497	-0.0147305	0.0447014	0.0447014
LOC107507567	0.00311978	0.0117426	1.8075	0.611533	3.13219	1.30676	0.359854	0.0484487	0.201104	0.201104
LOC107507608	8.06443e-26	2.80807e-24	-1.75133	0.16669	7.05221	0.938384	0.022052	0.000747973	0.0196264	0.0196264
LOC107507798	4.27169e-16	8.61139e-15	-1.08287	0.133184	8.12191	0.36953	0.0150162	0.00717077	0.0115908	0.0115908
LOC107508024	2.18066e-16	4.4369e-15	5.24584	0.638825	2.65081	8.63985	0.333308	0.146931	0.278838	0.278838
LOC107508052	3.15049e-22	9.07849e-21	1.39263	0.143637	9.04794	0.606587	0.00571709	0.0252303	0.00821366	0.0252303
LOC107508053	6.17664e-115	1.47863e-112	4.52246	0.198467	7.09681	6.18137	0.039915	0.0170533	0.0191688	0.0191688
LOC107508054	2.12209e-33	9.8523e-32	5.5353	0.459644	5.07038	9.31259	0.2601	-0.109207	0.056809	0.056809
LOC107508200	5.79855e-09	6.1311e-08	-1.64831	0.283096	5.35166	0.898322	0.0718686	0.0321807	0.0483461	0.0483461
LOC107508251	9.25123e-09	9.59635e-08	1.46198	0.254526	8.90505	0.718952	0.0105215	0.0866537	0.00861343	0.0866537
LOC107508252	2.17985e-09	2.42186e-08	1.35144	0.225849	5.70768	0.551712	0.0367299	-0.031983	0.0397819	0.0397819
LOC107508255	1.66401e-07	1.45184e-06	3.04515	0.581866	2.72441	2.86836	0.242601	-0.13451	0.265252	0.265252
LOC107508256	3.54934e-33	1.63793e-31	2.30656	0.192212	7.79479	1.64041	0.014989	0.0404294	0.0134381	0.0404294
LOC107508258	2.77811e-06	2.03167e-05	3.07949	0.657087	2.18649	3.0594	0.26583	0.00219893	0.381815	0.381815
LOC107508304	2.15993e-06	1.60564e-05	2.06722	0.436319	4.07298	1.51047	0.149019	0.136543	0.106826	0.136543
LOC107508340	1.91539e-12	2.91706e-11	-1.70939	0.242794	5.76476	0.898023	0.0498362	-0.0230652	0.038587	0.038587
LOC107508370	3.82577e-06	2.75315e-05	-1.46194	0.316394	5.53883	0.761308	0.0669922	0.0831658	0.0435874	0.0831658
LOC107508580	0.00040936	0.00195322	2.20784	0.624747	2.91118	1.64224	0.351805	-0.126963	0.233658	0.233658
LOC107508808	1.44361e-05	9.35202e-05	2.17417	0.501294	4.73774	1.71966	0.150428	0.226515	0.0694536	0.226515
LOC107508867	2.59031e-08	2.51975e-07	4.12241	0.740496	2.60577	5.13261	0.535013	-0.492097	0.28749	0.28749
LOC107508889	1.88424e-37	1.00587e-35	-1.55734	0.12177	9.57883	0.745388	0.00350925	0.0187327	0.00701083	0.0187327
LOC107508898	8.71793e-183	3.60993e-180	10.639	0.369011	9.51066	34.0397	0.19711	-0.0932387	0.00714328	0.00714328
LOC107508969	6.87091e-07	5.50284e-06	-4.67788	0.942176	2.93567	7.63001	0.282835	1.04871	0.229804	1.04871
LOC107509043	1.85462e-10	2.32336e-09	-1.15184	0.180739	6.98547	0.437218	0.0274192	0.0215809	0.020333	0.0215809
LOC107509156	2.9799e-07	2.51128e-06	1.06625	0.208061	9.61013	0.393016	0.0050714	0.0598627	0.0069524	0.0598627
LOC107509196	2.40331e-28	9.58884e-27	1.18991	0.107765	8.26537	0.432127	0.00649415	0.0027063	0.0109257	0.0109257
LOC107509209	0.00132181	0.00552916	2.12642	0.662188	2.7745	1.85654	0.401357	0.223691	0.256383	0.256383
LOC107509212	4.75608e-17	1.01346e-15	1.09038	0.129922	8.23214	0.376936	0.0067341	0.0185856	0.0110732	0.0185856
LOC107509296	0.0030753	0.0115965	1.15485	0.390138	4.26867	0.542872	0.13441	0.0440499	0.093902	0.093902
LOC107509429	4.08671e-25	1.38523e-23	-1.74365	0.168432	7.2124	0.946136	0.021409	0.0211448	0.0180365	0.0211448
LOC107509466	6.73795e-14	1.1483e-12	-1.28771	0.171858	6.81504	0.532901	0.0198191	0.0244835	0.0222578	0.0244835
LOC107509826	1.34488e-05	8.77554e-05	-1.57612	0.362105	5.15255	0.902593	0.0811773	0.115502	0.0541531	0.115502
LOC107509875	9.98885e-13	1.55844e-11	1.34243	0.188261	9.72193	0.583163	0.00358547	0.0495779	0.00675471	0.0495779
LOC107509876	1.47342e-09	1.6697e-08	1.57396	0.260276	5.76554	0.787984	0.0630447	-0.0070655	0.038571	0.038571
LOC107509882	0.000778454	0.00346203	1.37667	0.409682	4.16959	0.613749	0.151538	-0.0950618	0.100221	0.100221
LOC107509971	0.0149628	0.0455937	2.41578	0.99281	2.15137	2.93361	0.277885	1.20062	0.390968	1.20062
LOC107510089	1.4882e-20	3.91093e-19	2.74964	0.295857	6.36972	2.3732	0.0374396	0.0938571	0.0281219	0.0938571
LOC107510144	2.02191e-06	1.50849e-05	3.80798	0.801473	1.38773	4.64459	0.312123	0.0558529	0.651415	0.651415
LOC107510183	1.76694e-06	1.3329e-05	-1.01811	0.213066	6.08458	0.327739	0.0354838	-0.0145185	0.0326118	0.0326118
LOC107510247	0.0061595	0.0213796	-1.5973	0.583133	3.36154	1.17346	0.305576	0.20449	0.172154	0.20449
LOC107510257	0.00167004	0.00678693	-1.12931	0.359264	4.47697	0.397088	0.111615	-0.093504	0.0819908	0.0819908
LOC107510349	7.77765e-10	9.05482e-09	-1.1575	0.188229	6.79044	0.444457	0.0200205	0.033125	0.02255	0.033125
LOC107510360	3.19426e-68	3.62513e-66	5.94987	0.340884	6.90789	10.6907	0.153115	-0.0651341	0.0211876	0.0211876
LOC107510533	1.69525e-13	2.79579e-12	-4.4857	0.608571	4.10713	6.48087	0.394881	0.160657	0.10444	0.160657
LOC107510554	5.1309e-46	3.33095e-44	-2.50934	0.17621	6.96925	1.92629	0.0242077	0.0223675	0.0205087	0.0223675
LOC107510739	0.00806567	0.0268815	-1.40602	0.530713	3.59945	0.751802	0.275879	-0.0774632	0.146605	0.146605
LOC107510844	1.13603e-08	1.15803e-07	-4.50721	0.789484	4.25997	6.84243	0.312223	0.622705	0.0944393	0.622705
LOC107510967	0.00681369	0.0233384	-1.00433	0.371175	4.46289	0.437238	0.123915	0.0443772	0.0827412	0.0827412
LOC107510994	2.03849e-38	1.11145e-36	-1.35961	0.104901	8.51338	0.559668	0.00657881	-0.000191269	0.00992738	0.00992738
LOC107511039	0.00182089	0.00728785	-1.26265	0.404957	4.17045	0.589591	0.145822	-0.00669273	0.100164	0.100164
LOC107511190	4.21765e-05	0.000250752	3.30256	0.806442	1.37125	4.03417	0.316963	0.635661	0.65856	0.65856
LOC107511260	7.41551e-12	1.081e-10	1.85968	0.27151	5.44318	1.09566	0.064634	0.00804114	0.0459423	0.0459423
LOC107511262	9.21038e-78	1.20609e-75	5.11397	0.27396	9.80226	7.93588	0.00863053	0.103951	0.00662184	0.103951
LOC107511263	2.33603e-10	2.89332e-09	2.6807	0.422994	4.36101	2.32733	0.179984	0.0343587	0.0884022	0.0884022
LOC107511275	1.04945e-51	8.24547e-50	3.70707	0.245038	7.87747	4.19476	0.0405172	0.0495479	0.0129241	0.0495479
LOC107511647	0.00626617	0.0217154	1.03676	0.379277	4.22522	0.380445	0.119158	-0.0466791	0.0966183	0.0966183
LOC107511741	9.56876e-06	6.4187e-05	1.13517	0.256436	9.20562	0.465492	0.0036974	0.0949419	0.00781678	0.0949419
LOC107511824	0.00326888	0.0122391	1.16178	0.394996	4.18525	0.543076	0.13484	0.0378529	0.0991926	0.0991926
LOC107511909	4.72881e-53	3.85373e-51	4.49734	0.293345	5.75374	6.10754	0.0902624	-0.0406092	0.0388144	0.0388144
LOC107511992	9.86187e-07	7.76034e-06	1.36163	0.278203	5.09428	0.5968	0.0600756	-0.00933752	0.0560195	0.0560195
LOC107512257	0.000532453	0.00247203	1.18883	0.343208	4.90022	0.507076	0.113821	-0.00997084	0.0628668	0.0628668
LOC107512535	1.06484e-13	1.7869e-12	8.76119	1.17875	5.52469	24.6949	0.212403	1.87178	0.0439262	1.87178
LOC107512537	5.64131e-29	2.28652e-27	9.38453	0.840064	5.36247	27.2677	0.295853	0.762709	0.0480541	0.762709
LOC107512692	0.00476831	0.0170292	1.00014	0.354373	4.48583	0.352639	0.106848	-0.0411549	0.0815227	0.0815227
LOC107512699	1.14016e-43	7.07225e-42	7.8209	0.564366	5.88346	18.4684	0.441528	-0.293448	0.0362345	0.0362345
LOC107512786	4.01498e-05	0.0002401	1.20211	0.292726	5.61887	0.536349	0.0501599	0.0783728	0.0417308	0.0783728
LOC107512871	0.00057839	0.00266512	1.47172	0.427632	4.45214	0.869229	0.131731	0.142573	0.0833193	0.142573
LOC107512883	6.3385e-48	4.35481e-46	3.49829	0.240525	6.08453	3.74084	0.0489224	0.0378561	0.0326125	0.0378561
LOC107512941	7.46076e-21	1.98143e-19	1.67545	0.178867	8.33519	0.880529	0.00639507	0.0415948	0.0106274	0.0415948
LOC107513015	2.55661e-19	6.24719e-18	1.12731	0.125448	7.75356	0.386985	0.00989912	-0.00273079	0.0137066	0.0137066
LOC107513150	2.40591e-06	1.77558e-05	-1.60644	0.34064	4.76286	0.827913	0.105675	-0.0385251	0.0683787	0.0683787
LOC107513225	5.80201e-06	4.04241e-05	1.31031	0.28903	5.11353	0.577382	0.0699132	0.00797289	0.055394	0.055394
LOC107513228	0	0	6.5975	0.113061	9.9496	13.0662	0.0127805	-0.00271283	0.00639384	0.00639384
LOC107513259	0.0070442	0.0239991	-1.04146	0.386477	4.28973	0.476398	0.131431	0.0573295	0.0926154	0.0926154
LOC107513409	6.14437e-33	2.81009e-31	10.284	0.860259	8.00336	31.9092	1.09787	-0.871895	0.0122026	0.0122026
LOC107513410	1.91353e-81	2.73993e-79	2.31342	0.12103	10.2985	1.62315	0.00573724	0.0162351	0.00592058	0.0162351
LOC107513411	2.87296e-22	8.30501e-21	2.26828	0.233724	5.90376	1.58828	0.0460914	0.00985598	0.0358492	0.0358492
LOC107513413	8.55083e-113	1.98496e-110	5.89579	0.261223	8.14319	10.51	0.0377619	0.0645941	0.0114873	0.0645941
LOC107513614	6.13977e-06	4.2603e-05	1.17547	0.259972	5.564	0.430992	0.058385	-0.0377916	0.042993	0.042993
LOC107513699	4.26267e-49	3.06612e-47	1.37449	0.0933253	8.92028	0.571918	0.00449573	0.00193951	0.00856869	0.00856869
LOC107513718	0.000391071	0.00187355	-1.29098	0.364063	4.30622	0.645329	0.107191	0.0744825	0.0916215	0.0916215
LOC107513723	2.50719e-43	1.54268e-41	-1.4115	0.102274	8.41282	0.599316	0.00537742	-0.00335525	0.0103125	0.0103125
LOC107513821	7.2337e-23	2.14782e-21	1.04416	0.106064	9.87515	0.34058	0.0022475	0.014627	0.00650682	0.014627
LOC107513879	7.78547e-14	1.32094e-12	2.30619	0.308565	4.90829	1.68151	0.0802576	0.0271919	0.0625613	0.0625613
LOC107513982	0.00095161	0.00414901	-1.19305	0.361044	4.42299	0.454014	0.11062	-0.0768698	0.0849094	0.0849094
LOC107514071	5.17643e-10	6.16225e-09	2.30634	0.371173	5.16537	1.76109	0.0770961	0.129558	0.0537533	0.129558
LOC107514112	5.64352e-70	6.50109e-68	1.64327	0.0929279	9.00142	0.814826	0.00461426	0.00129293	0.00833915	0.00833915
LOC107514215	1.26493e-06	9.74357e-06	1.23357	0.254597	5.4827	0.470217	0.0522791	-0.0351446	0.0449505	0.0449505
LOC107514300	2.5494e-06	1.87605e-05	-2.31035	0.491131	3.90155	1.72361	0.242093	-0.0892134	0.119721	0.119721
LOC107514800	2.97567e-21	8.15569e-20	1.20848	0.127697	7.86904	0.452377	0.011485	0.0063309	0.012975	0.012975
LOC107514827	2.11376e-10	2.63721e-09	-4.60249	0.724478	1.30125	6.39399	0.0975707	-0.0486914	0.689732	0.689732
LOC107515027	0.000226765	0.00114662	-1.23336	0.334502	4.77262	0.469648	0.0998702	-0.0832542	0.0679667	0.0679667
LOC107515111	3.04559e-05	0.000186497	-1.49146	0.357662	4.53127	0.710826	0.112716	-0.058355	0.0791675	0.0791675
LOC107515132	1.39226e-29	5.7807e-28	1.83767	0.1627	8.44929	1.04487	0.00587558	0.0338315	0.01017	0.0338315
LOC107515284	1.6932e-11	2.37559e-10	-1.65901	0.246499	5.7229	0.855337	0.0516837	-0.0146336	0.0394591	0.0394591
LOC107515315	0.000754636	0.00337078	2.47821	0.735611	3.17125	2.49181	0.367607	0.444078	0.195845	0.444078
LOC107515316	0.000215671	0.00109632	2.14938	0.580928	3.47741	1.75202	0.347034	0.110541	0.159182	0.159182
LOC107515335	0.000109456	0.000598064	2.62195	0.67775	5.02953	2.6136	0.140423	0.548594	0.058192	0.548594
LOC107515391	3.62556e-06	2.62015e-05	-1.70314	0.367708	5.32176	1.03246	0.0567284	0.146086	0.0491656	0.146086
LOC107515484	1.17498e-06	9.09642e-06	-4.83714	0.995335	3.10527	8.2082	0.284719	1.20132	0.204811	1.20132
LOC107515527	0.000150058	0.000791953	-2.7851	0.734665	2.67856	2.53106	0.535963	-0.280927	0.273635	0.273635
LOC107515643	1.309e-17	2.89396e-16	-1.10347	0.129169	7.64709	0.377644	0.0105886	0.00484572	0.0144383	0.0144383
LOC107516042	0.0110293	0.0351092	-1.88248	0.740617	2.51926	1.40864	0.517911	-0.0860035	0.304859	0.304859
LOC107516305	0.00124612	0.00525222	-1.09218	0.338333	4.97562	0.495218	0.0663451	0.105359	0.0600844	0.105359
LOC107516334	9.41027e-10	1.08484e-08	-1.52422	0.249092	6.72971	0.77143	0.0226508	0.0704194	0.0232873	0.0704194
LOC107516419	0.00276451	0.0105755	1.09667	0.366439	5.47696	0.52194	0.0515971	0.14982	0.045093	0.14982
LOC107516424	2.43254e-08	2.37837e-07	-2.35381	0.421979	4.30546	1.73348	0.175432	-0.086237	0.0916671	0.0916671
LOC107516686	0.000138804	0.000738409	-1.01686	0.266873	5.92756	0.395668	0.0418374	0.0649941	0.0354032	0.0649941
LOC107517036	2.77026e-258	1.92923e-255	9.81798	0.285986	3.90899	28.944	0.00355283	0.0292082	0.119129	0.119129
LOC107517264	2.07111e-26	7.48384e-25	2.78492	0.261889	5.73212	2.40833	0.063614	0.0383702	0.039265	0.039265
LOC107517540	1.23859e-12	1.91295e-11	1.49341	0.21031	6.9022	0.722159	0.0160397	0.0503057	0.0212516	0.0503057
LOC107517641	1.90697e-07	1.64694e-06	-2.13314	0.409574	5.29081	1.56638	0.114856	0.13677	0.0500328	0.13677
LOC107517667	0.0108128	0.0345739	1.5887	0.623339	3.17685	1.22345	0.360702	0.222126	0.195102	0.222126
LOC107517825	2.94509e-11	4.01082e-10	-4.64078	0.697937	1.8451	6.94373	0.25032	0.353012	0.480353	0.480353
LOC107517829	0.000131369	0.000704235	-1.12374	0.293875	5.0958	0.439799	0.0735742	0.00262491	0.0559699	0.0559699
LOC107517942	8.78118e-09	9.12112e-08	2.44304	0.424674	4.14712	2.0059	0.168806	0.100409	0.101717	0.101717
LOC107518003	1.56048e-14	2.77678e-13	1.61523	0.210249	6.32894	0.807039	0.0375832	-0.00715124	0.0287238	0.0287238
LOC107518040	2.31072e-238	1.4161e-235	6.6591	0.201985	8.36649	13.352	0.0339475	0.0272492	0.0104984	0.0272492
LOC107518253	8.62083e-07	6.84351e-06	1.0834	0.220169	5.94393	0.370082	0.0376114	-0.0151661	0.0351	0.0351
LOC107518325	2.17192e-35	1.07689e-33	2.37119	0.190997	7.00438	1.72353	0.0345894	0.0113674	0.0201302	0.0201302
LOC107518337	7.46523e-05	0.000423453	1.36522	0.34467	4.63592	0.658737	0.104155	0.0203321	0.0740405	0.0740405
LOC107518360	0.00681563	0.0233398	1.45261	0.536867	3.33822	0.912859	0.257447	0.0923456	0.174892	0.174892
LOC107518422	1.6566e-18	3.88086e-17	5.46452	0.622489	1.73226	9.14073	0.0632144	0.164831	0.518024	0.518024
LOC107518545	0.00526738	0.0186378	-2.28865	0.820243	2.18871	1.81974	0.627953	-0.3175	0.381244	0.381244
LOC107518846	2.72193e-05	0.00016836	-1.47725	0.352099	4.57153	0.722774	0.108816	-0.023701	0.0771438	0.0771438
LOC107518978	2.66504e-05	0.000164974	-3.18167	0.757478	2.46267	3.17293	0.543884	-0.373858	0.316776	0.316776
LOC107519067	0.00863701	0.0285682	-2.13441	0.812771	3.20419	2.15943	0.36334	0.627554	0.191518	0.627554
LOC107519122	4.5184e-08	4.25746e-07	4.08903	0.747635	1.52826	5.30503	0.244984	0.116229	0.593453	0.593453
LOC107519231	2.23468e-65	2.39423e-63	1.09554	0.064156	11.2414	0.362332	0.0010641	0.001776	0.00510989	0.00510989
LOC107519271	0.000499918	0.0023387	1.18629	0.34081	7.40951	0.517585	0.157948	-0.0386978	0.0162791	0.0162791
LOC107519280	8.19504e-102	1.58932e-99	1.90831	0.0890788	9.59263	1.10202	0.00299361	0.00890893	0.00698489	0.00890893
LOC107519281	3.81914e-05	0.000229553	1.51035	0.366755	4.38125	0.742455	0.114519	-0.0418876	0.0872444	0.0872444
LOC107519342	3.43891e-76	4.35434e-74	1.21631	0.0658443	10.951	0.444034	0.00119966	-0.000933797	0.00530355	0.00530355
LOC107519524	0.00261767	0.0100666	-1.01469	0.337175	4.58372	0.417255	0.0939873	0.0414791	0.0765436	0.0765436
LOC107519626	1.49032e-25	5.10809e-24	1.59313	0.152476	7.61128	0.77309	0.0201762	-0.00558231	0.014697	0.014697
LOC107519692	7.75997e-25	2.59021e-23	1.75063	0.170117	6.78385	0.923057	0.0207808	-0.0162208	0.022629	0.022629
LOC107519701	2.01296e-09	2.2495e-08	2.27104	0.378711	4.33997	1.68031	0.125509	0.0407792	0.0896239	0.0896239
LOC107519749	9.56346e-05	0.000528769	2.42477	0.621511	3.3049	2.05852	0.40053	-0.0321843	0.178883	0.178883
LOC107519759	2.04518e-06	1.5233e-05	3.92938	0.827428	0.96469	4.68675	0.166734	-0.0982989	0.860221	0.860221
LOC107519771	2.02185e-05	0.000128109	1.78554	0.418898	4.11766	1.11515	0.159498	0.0388845	0.103715	0.103715
LOC107519821	8.87361e-07	7.04052e-06	-1.09604	0.222994	5.87471	0.391999	0.0381871	0.00132585	0.0364022	0.0364022
LOC107519898	0.000123896	0.000667677	-3.9516	1.02952	2.81545	5.95643	0.301659	1.28821	0.249353	1.28821
LOC107519945	0.00132624	0.00554264	2.77901	0.865671	1.79441	3.21614	0.409119	0.714961	0.496934	0.714961
LOC107519973	4.46149e-08	4.21161e-07	-1.30033	0.237653	5.9304	0.531103	0.049368	-0.0195587	0.0353504	0.0353504
LOC107520032	0.000502159	0.00234775	1.58402	0.455231	3.91658	0.813276	0.192325	-0.116652	0.118527	0.118527
LOC107520060	0.00832875	0.027674	1.51582	0.574514	3.24979	0.730032	0.309411	-0.258514	0.185688	0.185688
LOC107520112	7.95715e-44	4.99638e-42	2.27687	0.163997	8.02665	1.58752	0.0104014	0.029941	0.0120775	0.029941
LOC107520175	1.42774e-25	4.90458e-24	-2.97289	0.28442	5.49173	2.73109	0.076614	0.0229846	0.0447279	0.0447279
LOC107520778	2.49836e-05	0.000155473	1.31619	0.312267	5.42667	0.636721	0.0634153	0.0828511	0.0463647	0.0828511
LOC107520823	8.28247e-19	1.97965e-17	-1.57864	0.178254	6.69801	0.765444	0.0239806	-0.00171899	0.0236811	0.0236811
LOC107520916	1.74072e-15	3.33787e-14	-1.11918	0.140626	7.45299	0.396028	0.0137436	0.0115806	0.01592	0.01592
LOC107520939	2.84189e-08	2.74878e-07	4.28036	0.77111	1.14018	5.56139	0.125041	-0.0438642	0.766875	0.766875
LOC107520979	1.16125e-20	3.06222e-19	-1.86501	0.200104	6.53976	1.0512	0.0343252	-0.0246718	0.0257374	0.0257374
LOC107521070	2.14874e-23	6.55793e-22	-1.01855	0.102203	11.4851	0.323767	0.000709187	0.014959	0.00497491	0.014959
LOC107521442	1.37955e-150	4.5948e-148	2.22543	0.0851445	10.174	1.49447	0.0031086	0.00776577	0.00607687	0.00776577
LOC107521482	0.00271619	0.0104063	3.33321	1.11175	1.7635	4.81629	0.220918	1.63308	0.507317	1.63308
LOC107521483	2.81911e-05	0.000173949	3.01402	0.719748	2.56407	3.0765	0.481319	-0.0423172	0.295736	0.295736
LOC107521485	5.01284e-09	5.33716e-08	4.43396	0.758363	1.21698	5.92389	0.13355	-0.101178	0.729123	0.729123
LOC107521526	8.71737e-05	0.000486376	1.62563	0.414304	3.98675	0.957906	0.144355	0.0620208	0.113117	0.113117
LOC107521541	0.00546141	0.0192399	-1.21758	0.438219	3.79107	0.554057	0.159157	-0.0225269	0.128898	0.128898
LOC107521730	5.61331e-31	2.45019e-29	1.85584	0.160353	9.57594	1.0641	0.00308835	0.0354811	0.00701629	0.0354811
LOC107521776	4.66856e-32	2.09143e-30	6.28312	0.533149	2.14156	12.1441	0.0328098	0.343182	0.393562	0.393562
LOC107521830	5.44407e-10	6.44579e-09	-1.50808	0.243014	5.68288	0.753163	0.0458327	0.0427514	0.040315	0.0427514
LONRF3	1.34859e-11	1.91667e-10	1.15754	0.171149	6.75922	0.431094	0.0210117	0.0153969	0.0229263	0.0229263
LOXL4	3.73225e-98	6.80736e-96	-2.01358	0.0957627	9.99793	1.22736	0.00296223	0.0107935	0.00632258	0.0107935
LRIG1	1.27074e-97	2.29047e-95	2.06527	0.0984939	9.083	1.29125	0.00505546	0.0094961	0.00812181	0.0094961
LRP10	1.41139e-73	1.67627e-71	1.64629	0.0907305	10.8236	0.822957	0.00141444	0.0109336	0.00540104	0.0109336
LRP8	2.2213e-48	1.53994e-46	1.04967	0.0718165	10.3007	0.335903	0.00181841	0.00488436	0.00591799	0.00591799
LRRC1	3.27311e-36	1.67158e-34	-1.49639	0.119088	8.41656	0.688774	0.00739959	0.0138735	0.0102977	0.0138735
LRRC2	1.2695e-08	1.28468e-07	-1.8159	0.319132	4.5597	1.05632	0.0750355	0.00880264	0.0777324	0.0777324
LRRC75B	1.12711e-07	1.00515e-06	-2.31707	0.436776	4.22946	1.66016	0.189811	-0.127915	0.0963494	0.0963494
LRRK2	1.30879e-10	1.671e-09	1.08712	0.169171	6.78054	0.386554	0.0202596	0.0197474	0.0226687	0.0226687
LUM	0.00182856	0.00731472	-1.05108	0.337236	4.57065	0.467904	0.0894132	0.0811786	0.0771877	0.0811786
LURAP1L	4.89272e-08	4.58199e-07	1.30762	0.239703	5.65028	0.533993	0.0451577	-0.0188671	0.0410286	0.0410286
LXN	3.62059e-24	1.14662e-22	-1.25838	0.124084	8.46006	0.493531	0.00678594	0.0163093	0.0101286	0.0163093
LY6E	1.89843e-27	7.23529e-26	2.42704	0.223598	10.9225	1.82715	0.00419948	0.0707944	0.00532457	0.0707944
LYPD6	0.000120238	0.000649567	-1.18442	0.307992	4.6814	0.463699	0.0703435	-0.0167929	0.0719447	0.0719447
LYPD6B	1.89359e-11	2.62787e-10	-1.54299	0.229816	5.90519	0.746671	0.0434009	-0.00286276	0.0358222	0.0358222
LYSMD2	2.67514e-09	2.95287e-08	1.05964	0.17808	6.57888	0.368394	0.0223534	0.0170721	0.0252153	0.0252153
LYZ	3.31571e-12	4.95127e-11	-1.82434	0.26198	5.54741	1.03832	0.0595665	-0.00974683	0.0433838	0.0433838
MAF	0.00606787	0.0211094	-1.32676	0.483496	3.79888	0.795072	0.222427	0.111304	0.128226	0.128226
MAN1C1	0.00145946	0.00602059	1.77037	0.55626	3.5389	1.21835	0.311427	0.0361844	0.152712	0.152712
MAOB	2.12707e-61	2.04961e-59	-1.34678	0.0814608	10.9152	0.55211	0.00118944	0.00876435	0.00532998	0.00876435
MAP1A	5.34446e-12	7.86575e-11	-1.14759	0.166411	6.94685	0.425227	0.0207852	0.016886	0.0207539	0.0207539
MAP7	0.000348976	0.00169466	-1.01165	0.282905	5.05791	0.335651	0.062826	-0.0270505	0.0572269	0.0572269
MAP7D3	1.85985e-24	6.08863e-23	-1.00573	0.0985411	8.70917	0.308255	0.00532847	0.00067975	0.00923705	0.00923705
MAPK4	0.00079675	0.00353519	1.48086	0.441532	5.37181	0.891829	0.175495	0.116931	0.0478035	0.116931
MARCH4	6.18974e-06	4.29303e-05	-1.17649	0.260298	7.23388	0.496547	0.0701404	0.0314918	0.0178344	0.0314918
MARCKS	7.68373e-28	2.98788e-26	-1.38782	0.126894	8.28813	0.597132	0.00658616	0.0175669	0.0108269	0.0175669
MAST4	9.45619e-56	8.13923e-54	1.47561	0.0938101	9.13977	0.653998	0.00522289	-0.00426033	0.00797761	0.00797761
MATN1	2.11901e-10	2.64161e-09	-2.51879	0.396506	4.50115	1.97398	0.155106	-0.0667447	0.0807201	0.0807201
MB21D1	1.74786e-31	7.71728e-30	2.39321	0.205018	6.90427	1.76867	0.0212828	0.0417656	0.0212283	0.0417656
MBNL3	4.43334e-109	9.84395e-107	-2.73592	0.123303	9.88648	2.26382	0.00358116	0.0192244	0.00648935	0.0192244
MCTP2	5.94854e-07	4.79671e-06	1.98574	0.397715	4.58206	1.37277	0.135665	0.101601	0.0766251	0.101601
MECOM	6.89919e-19	1.65678e-17	1.25041	0.140868	8.32727	0.492871	0.00815198	0.0216135	0.0106605	0.0216135
MEGF9	1.08461e-05	7.18016e-05	-1.00999	0.229565	5.8198	0.349567	0.0415755	0.0128535	0.0374747	0.0374747
MFSD1	3.97399e-41	2.32387e-39	-1.03581	0.0771201	9.81614	0.325409	0.0023217	0.00210217	0.00659956	0.00659956
MFSD12	1.12171e-56	9.82041e-55	2.01721	0.127155	10.87	1.24014	0.00136786	0.0228846	0.00536443	0.0228846
MFSD6	7.55629e-06	5.15449e-05	-1.26232	0.281932	5.10566	0.533875	0.0635793	0.00622388	0.0556488	0.0556488
MICALL2	7.85398e-32	3.49799e-30	1.25821	0.107164	8.61956	0.488316	0.0076816	0.00905306	0.00954448	0.00954448
MLKL	7.18737e-218	3.93278e-215	2.90264	0.0921298	9.28852	2.5359	0.00510891	0.00527314	0.00762293	0.00762293
MMP15	4.06592e-30	1.71137e-28	-2.46365	0.216063	7.05142	1.87689	0.0210117	0.0490134	0.0196347	0.0490134
MMP25	2.95142e-64	3.03481e-62	2.79255	0.164997	8.55384	2.37217	0.00678214	0.0340539	0.00977883	0.0340539
MOCOS	2.65241e-23	8.07904e-22	1.96597	0.197685	6.29596	1.1889	0.0293993	0.00732918	0.0292197	0.0292197
MPP5	3.31053e-37	1.74899e-35	-1.02192	0.0801801	11.8757	0.321011	0.000631294	0.00901198	0.00480771	0.00901198
MREG	8.21061e-32	3.64622e-30	1.88553	0.160645	7.10592	1.09434	0.0196333	0.0150825	0.0190767	0.0190767
MT3	0.000189963	0.000978621	2.97004	0.79583	1.72911	3.37901	0.430904	0.484922	0.519115	0.519115
MTUS1	3.92125e-21	1.0671e-19	-1.13257	0.120043	7.83741	0.393037	0.00844653	0.00182888	0.0131691	0.0131691
MUC20	4.60473e-05	0.000271656	-3.102	0.761258	2.67901	3.02459	0.595718	-0.423385	0.273553	0.273553
MX1	3.47946e-172	1.33272e-169	5.46333	0.195308	9.44502	9.00016	0.0187472	0.0384708	0.00727827	0.0384708
MXD1	3.9411e-09	4.26424e-08	1.01374	0.17221	6.82696	0.323596	0.0223669	-0.00324725	0.0221175	0.0221175
MXRA8	0.000132183	0.000707607	-1.19034	0.311414	5.74985	0.541445	0.0444017	0.101067	0.0388949	0.101067
MYBPC1	1.40176e-07	1.23783e-06	-3.88452	0.737798	2.26138	5.12461	0.45353	0.293668	0.362989	0.362989
MYC	6.03592e-49	4.30122e-47	1.14187	0.0776548	9.84018	0.396451	0.002484	0.00412819	0.0065614	0.0065614
MYCN	0.00183903	0.00735467	-1.84092	0.590973	3.48335	1.33396	0.365329	0.0312431	0.158545	0.158545
MYLIP	4.34589e-37	2.27247e-35	-3.27698	0.257542	6.88757	3.30118	0.0342105	0.0652814	0.0214173	0.0652814
MYO1H	0.00529099	0.0187084	-1.00168	0.359185	4.36413	0.381018	0.105298	-0.00528661	0.0882225	0.0882225
MYOZ1	1.99725e-05	0.000126813	-1.12787	0.264436	7.11213	0.465539	0.0223815	0.0825078	0.0190143	0.0825078
N4BP3	1.57679e-40	9.04795e-39	1.30875	0.0981909	8.67926	0.51798	0.00512393	3.74924e-05	0.00933824	0.00933824
NABP1	1.44585e-29	5.98701e-28	1.18271	0.104744	8.42811	0.431544	0.00620453	0.00867287	0.0102524	0.0102524
NAMPT	4.10991e-81	5.72436e-79	1.5105	0.0791892	10.5163	0.692006	0.00137845	0.00802794	0.00567975	0.00802794
NAV2	4.08974e-12	6.05985e-11	-1.70147	0.24538	5.83455	0.927408	0.0531337	0.0204965	0.0371831	0.0371831
NCEH1	2.83543e-10	3.47812e-09	-1.40324	0.22247	5.99987	0.596704	0.0401535	-0.0326758	0.0340861	0.0340861
NCKAP1L	2.79524e-06	2.04322e-05	1.627	0.347255	4.52415	0.938845	0.0954935	0.085386	0.0795311	0.085386
NDRG1	4.37455e-68	4.89215e-66	1.36985	0.0785632	9.84194	0.568512	0.00269965	0.00425467	0.00655863	0.00655863
NEBL	4.04464e-53	3.3138e-51	-1.47512	0.0961528	9.08504	0.662717	0.0057515	0.00665601	0.00811653	0.00811653
NEURL3	8.06588e-51	6.24128e-49	5.62445	0.37512	5.57526	9.59233	0.168342	-0.0408614	0.0427302	0.0427302
NFE2L3	2.48512e-137	7.46559e-135	2.15395	0.0863516	9.51506	1.39344	0.00405041	-0.00205633	0.0071345	0.0071345
NFIX	1.59535e-26	5.81963e-25	2.26089	0.212125	6.38891	1.54022	0.0396529	-0.0312323	0.0278429	0.0278429
NFKB2	5.60306e-61	5.29904e-59	1.95183	0.118476	10.0916	1.15974	0.00269958	0.0183554	0.0061884	0.0183554
NFKBIA	8.44447e-86	1.32018e-83	2.82811	0.144065	8.75935	2.42436	0.00640503	0.0247271	0.00907019	0.0247271
NFKBIE	6.81222e-40	3.85129e-38	1.43811	0.10879	8.30952	0.633381	0.00701769	0.00915248	0.0107354	0.0107354
NGF	6.05515e-17	1.27258e-15	1.48744	0.177835	6.69557	0.699842	0.023726	0.0214024	0.0237117	0.0237117
NKX3-1	1.73914e-11	2.43337e-10	5.60891	0.833866	3.24384	10.2724	0.258808	0.78419	0.186439	0.78419
NLRC5	2.61933e-28	1.04236e-26	2.95576	0.267877	7.66509	2.70706	0.0171311	0.0905062	0.0143107	0.0905062
NMI	1.24774e-65	1.35579e-63	2.10739	0.123167	9.19862	1.35054	0.0049643	0.0177907	0.00783357	0.0177907
NOS3	2.24999e-119	6.15572e-117	4.35469	0.187457	7.34792	5.72739	0.0359053	0.0120792	0.0168051	0.0168051
NPC1L1	8.54196e-08	7.73015e-07	-1.42435	0.265971	5.25375	0.66264	0.0550139	0.0124964	0.0510968	0.0510968
NR4A3	2.60261e-24	8.37702e-23	1.73671	0.170708	7.55464	0.939818	0.0176276	0.0260844	0.0151197	0.0260844
NRAP	1.241e-16	2.559e-15	-1.932	0.233359	5.96413	1.1711	0.0469545	0.0171792	0.03473	0.03473
NREP	4.16338e-25	1.405e-23	-1.33365	0.128849	8.1645	0.553507	0.00900394	0.0158991	0.0113854	0.0158991
NRG2	7.25368e-11	9.49049e-10	-1.63316	0.250664	7.86263	0.875559	0.0120367	0.0822121	0.013014	0.0822121
NRG3	7.96604e-08	7.23031e-07	-2.06288	0.3843	4.37739	1.38552	0.134066	0.00203536	0.0874638	0.0874638
NT5C1A	0.000618588	0.00282317	1.20178	0.351055	4.63012	0.566713	0.110546	0.0562436	0.0743132	0.0743132
NTN1	4.63669e-08	4.36355e-07	3.04979	0.558088	5.10371	3.16412	0.134918	0.332275	0.0557121	0.332275
NUAK1	1.12311e-24	3.70845e-23	-1.01449	0.0989256	10.8405	0.320499	0.00116401	0.0135154	0.00538749	0.0135154
NUB1	4.47273e-61	4.25632e-59	1.28824	0.078132	11.2119	0.505196	0.00110768	0.00804923	0.00512791	0.00804923
NUDT9	1.24813e-22	3.66332e-21	1.12451	0.114868	8.0593	0.386999	0.00788583	0.0016665	0.0119062	0.0119062
NUGGC	6.15234e-13	9.70751e-12	1.64558	0.228646	5.84262	0.81422	0.0413937	-0.0390914	0.0370246	0.0370246
NYAP2	2.27796e-15	4.33011e-14	1.57537	0.19878	8.34731	0.791955	0.00875516	0.0505153	0.0105772	0.0505153
OAF	1.1127e-07	9.93254e-07	1.00848	0.190018	6.86368	0.348436	0.0242999	0.0298601	0.0216906	0.0298601
OAS1	3.18513e-33	1.4743e-31	9.20578	0.766571	7.35039	26.1291	0.234382	0.647064	0.0167837	0.647064
OASL	0	0	6.51084	0.128479	9.48311	12.7371	0.0137961	0.0109641	0.007199	0.0109641
OBFC1	2.21692e-11	3.05719e-10	1.04411	0.156047	9.52228	0.356268	0.00688046	0.0296455	0.00712018	0.0296455
OCA2	0.000323345	0.00158223	-2.99103	0.831801	2.07804	3.51414	0.417421	0.62042	0.410771	0.62042
OLR1	2.87203e-26	1.02331e-24	2.61197	0.246333	8.13047	2.11954	0.0112834	0.0797362	0.0115489	0.0797362
OSBP2	7.34296e-09	7.66359e-08	3.53244	0.610844	4.00316	4.19121	0.385073	0.174624	0.111891	0.174624
OSR1	5.79281e-25	1.94205e-23	-1.0159	0.0984513	8.68687	0.313792	0.00522664	-7.80577e-06	0.00931236	0.00931236
OTOF	0.014072	0.0432145	-2.00533	0.816694	2.14827	1.35494	0.608699	-0.42303	0.391784	0.391784
OTUD4	4.37674e-71	5.08001e-69	1.1886	0.0666749	10.8894	0.428511	0.00131882	0.00453098	0.00534949	0.00534949
P2RY6	1.40919e-10	1.79023e-09	-1.26473	0.197156	6.42956	0.519433	0.0310451	0.0184151	0.0272605	0.0272605
P4HA3	5.04917e-23	1.51386e-21	2.20271	0.222931	8.21848	1.51521	0.00970704	0.0648402	0.0111349	0.0648402
PALLD	1.26757e-30	5.47052e-29	-1.31979	0.11473	8.15831	0.535585	0.00832974	0.00795736	0.0114148	0.0114148
PAPSS2	5.56494e-12	8.16671e-11	1.91699	0.278214	5.23249	1.14651	0.064384	-0.00931748	0.0517203	0.0517203
PAQR5	8.53891e-29	3.43372e-27	-1.18659	0.106571	8.50782	0.431108	0.00708789	0.00379653	0.00994805	0.00994805
PARP10	6.98559e-56	6.04668e-54	2.98375	0.189458	8.53832	2.71391	0.00922058	0.0446207	0.00983539	0.0446207
PARP12	0	0	4.17914	0.0850129	10.0981	5.24567	0.00466138	0.00296973	0.00617941	0.00617941
PARP3	3.5267e-24	1.12101e-22	1.99067	0.196243	7.45148	1.23505	0.0129129	0.0448541	0.0159323	0.0448541
PARP9	5.73736e-158	2.09291e-155	3.18248	0.118844	8.2408	3.05243	0.0101514	0.00732458	0.0110344	0.0110344
PAWR	8.09202e-18	1.8099e-16	-1.13703	0.13224	11.5882	0.408839	0.000680842	0.0255502	0.00492502	0.0255502
PCDH17	1.36065e-12	2.09513e-11	1.09305	0.154212	7.12777	0.370846	0.0168139	-0.00129267	0.0188579	0.0188579
PCSK5	2.80523e-82	4.13259e-80	-1.44241	0.0750693	10.3805	0.628297	0.00262778	0.00253806	0.00582532	0.00582532
PCYOX1L	0.00298392	0.0112964	-1.08538	0.365524	4.32084	0.417194	0.109662	-0.0299416	0.0907501	0.0907501
PDE1B	1.18729e-22	3.49146e-21	-1.82264	0.186086	6.99374	1.03816	0.0240101	0.0279316	0.0202441	0.0279316
PDE2A	0.000966961	0.00420159	1.2264	0.37164	5.9776	0.616958	0.080805	0.12637	0.0344858	0.12637
PDGFC	5.73825e-22	1.62206e-20	-1.30855	0.135824	7.71781	0.520472	0.0137262	-0.00524503	0.0139461	0.0139461
PDGFRA	5.9262e-17	1.24719e-15	1.01166	0.120915	7.91437	0.322417	0.00922558	0.0100034	0.012705	0.012705
PDK3	1.93861e-42	1.17863e-40	-1.20191	0.0880333	9.19003	0.441253	0.00377053	0.00607142	0.00785427	0.00785427
PEG10	7.96212e-29	3.2102e-27	-1.26709	0.113736	8.81982	0.497175	0.00562682	0.0137771	0.00887421	0.0137771
PERM1	0.000192332	0.000987839	1.84429	0.494596	3.724	1.05714	0.232111	-0.186208	0.134827	0.134827
PGF	0.0030682	0.0115783	1.55375	0.52477	3.95381	1.0547	0.185073	0.228003	0.115624	0.228003
PHACTR2	2.17032e-24	7.05976e-23	-1.04169	0.102214	8.64007	0.338072	0.00585034	0.00982135	0.00947294	0.00982135
PID1	0.00284225	0.0108297	-1.0311	0.345508	4.51506	0.386294	0.0990646	-0.0148846	0.0799988	0.0799988
PKHD1	5.66901e-16	1.1324e-14	-1.72628	0.21322	7.51138	0.948569	0.0166098	0.0515846	0.0154537	0.0515846
PKP3	0.00020347	0.00103982	2.62344	0.706238	3.08211	2.66325	0.405477	0.34268	0.208056	0.34268
PLA2G4E	1.44707e-40	8.33482e-39	1.51531	0.113633	8.18538	0.70142	0.00808155	0.00763307	0.0112873	0.0112873
PLAC8	4.81679e-08	4.51917e-07	4.08701	0.748819	2.12145	5.44827	0.44216	0.104302	0.398934	0.398934
PLAG1	6.45951e-15	1.18664e-13	1.78242	0.228673	5.88856	0.981735	0.0422994	-0.00651268	0.0361373	0.0361373
PLAUR	1.08658e-112	2.4847e-110	1.50058	0.0665168	10.857	0.680707	0.00126224	0.00522254	0.00537449	0.00537449
PLBD1	3.87498e-07	3.21085e-06	-1.31442	0.259	5.56913	0.589169	0.0577485	0.0308223	0.0428728	0.0428728
PLEKHA4	5.46491e-65	5.69578e-63	2.52841	0.148522	9.20561	1.94433	0.00536425	0.0277238	0.00781682	0.0277238
PLEKHA5	3.37868e-23	1.02302e-21	-1.87965	0.189465	8.6859	1.10301	0.0146603	0.0391851	0.00931564	0.0391851
PLEKHG7	0.000717079	0.00322181	-2.02246	0.597837	4.58302	1.656	0.1682	0.367913	0.0765778	0.367913
PLEKHH2	1.13026e-73	1.35287e-71	-1.7015	0.0937101	9.41157	0.876069	0.0058225	0.00360585	0.00734989	0.00734989
PLOD2	1.46888e-13	2.43821e-12	-1.03227	0.139686	10.5943	0.343091	0.00178041	0.0274879	0.00560268	0.0274879
PLPP1	1.24092e-52	9.90216e-51	-1.39049	0.0910694	9.39697	0.580904	0.00505896	-0.00397606	0.00738149	0.00738149
PLS3	2.88745e-52	2.29216e-50	-1.00338	0.0659542	11.4023	0.307251	0.000812372	0.00571256	0.00501803	0.00571256
PMAIP1	4.37178e-12	6.45902e-11	1.34521	0.194265	7.96092	0.588161	0.00879029	0.0478178	0.0124375	0.0478178
PML	1.2638e-63	1.2823e-61	2.433	0.144486	9.29764	1.80089	0.00464386	0.0266704	0.00760215	0.0266704
PODNL1	0.0143014	0.0438485	-1.09752	0.44804	3.83794	0.411898	0.176192	-0.113025	0.124918	0.124918
POU3F2	0.000168774	0.000881017	-1.59161	0.42311	4.18053	0.86918	0.169032	-0.0325108	0.0995014	0.0995014
PPL	1.96354e-21	5.43021e-20	-1.54814	0.162843	8.55944	0.750839	0.00672982	0.0330468	0.00975852	0.0330468
PPM1E	3.5269e-17	7.59995e-16	-1.3391	0.158894	7.07062	0.548259	0.0184348	-0.00556033	0.0194362	0.0194362
PPM1F	7.48098e-60	6.90459e-58	1.04829	0.0642458	11.186	0.330551	0.00104729	4.66858e-05	0.005144	0.005144
PPM1K	1.10804e-06	8.60866e-06	1.10723	0.227291	6.76884	0.389211	0.0546821	-0.0279011	0.0228098	0.0228098
PPP2R2C	8.67682e-06	5.84084e-05	1.01661	0.228567	5.71932	0.329115	0.0388298	-0.014999	0.0395347	0.0395347
PPP2R5A	3.62225e-24	1.14662e-22	-1.0381	0.102363	8.64244	0.331627	0.00625258	0.00416518	0.00946472	0.00946472
PROCR	5.30339e-15	9.76601e-14	1.05645	0.135105	7.50575	0.338709	0.0118821	-0.00702988	0.0154979	0.0154979
PROM1	3.77269e-14	6.5165e-13	-1.58056	0.208831	8.13667	0.801782	0.0099925	0.0554231	0.0115188	0.0554231
PRR9	8.15483e-05	0.000457992	3.05767	0.776098	1.77293	3.34452	0.399362	0.275277	0.504131	0.504131
PRRG2	2.30367e-16	4.67477e-15	1.98458	0.241871	6.69109	1.25177	0.0224773	0.0652751	0.0237679	0.0652751
PRRG4	0.00329107	0.0123102	3.5758	1.21661	3.19523	5.61206	0.247477	1.97272	0.192686	1.97272
PRSS35	2.24142e-15	4.26595e-14	-4.15046	0.523572	4.19148	5.38225	0.312405	-0.0444605	0.0987865	0.0987865
PRSS57	5.87228e-06	4.08765e-05	1.61999	0.35754	4.39332	0.815475	0.105191	-0.0699888	0.0865619	0.0865619
PRUNE2	9.36448e-49	6.61167e-47	1.2201	0.0831434	9.42931	0.454503	0.00305749	0.00682689	0.00731174	0.00731174
PSAT1	0.00613976	0.0213304	1.13624	0.414654	3.94171	0.507755	0.141348	0.0092025	0.116559	0.116559
PSD	6.21387e-05	0.000357258	1.82378	0.455427	4.04403	1.22015	0.202226	0.0756583	0.108895	0.108895
PSMB10	1.61644e-94	2.84661e-92	3.31292	0.160621	9.02849	3.32358	0.00583341	0.0328654	0.0082656	0.0328654
PSMB8	2.17609e-92	3.66373e-90	3.2766	0.160719	9.1892	3.25183	0.00636773	0.0323782	0.00785629	0.0323782
PSMB9	5.62128e-155	2.00288e-152	3.95582	0.149161	8.41682	4.72126	0.0120664	0.021307	0.0102967	0.021307
PSME2	7.70955e-130	2.22864e-127	2.20734	0.091048	10.0178	1.47165	0.00195305	0.0104815	0.00629373	0.0104815
PSMF1	1.91521e-24	6.25649e-23	1.32906	0.130257	10.681	0.550279	0.00160824	0.0238421	0.00552213	0.0238421
PSPH	2.12663e-14	3.73219e-13	1.2029	0.157391	7.03098	0.448168	0.0173095	0.000290444	0.0198484	0.0198484
PTCHD4	2.9758e-10	3.63864e-09	-2.79546	0.443721	4.49956	2.58064	0.174071	0.121261	0.0808029	0.121261
PTER	4.70173e-06	3.33342e-05	-1.10847	0.242147	5.67123	0.392502	0.0473846	-0.0175227	0.0405683	0.0405683
PTGES	3.8117e-14	6.57647e-13	4.4109	0.582893	3.67432	6.15918	0.370244	0.0327032	0.139402	0.139402
PTGIR	3.12506e-12	4.69863e-11	4.94804	0.709704	4.08089	7.74743	0.649252	-0.146138	0.106268	0.106268
PTGS1	1.21192e-14	2.16913e-13	-1.18828	0.154026	10.5558	0.452071	0.00138521	0.034201	0.00564013	0.034201
PTH1R	9.37438e-11	1.21819e-09	-2.31223	0.357006	4.73771	1.66016	0.121725	-0.0514267	0.0694549	0.0694549
PTPN22	1.76111e-11	2.45961e-10	4.22655	0.628524	3.62139	5.73262	0.448109	0.0187571	0.144455	0.144455
PTPRK	5.65067e-59	5.12272e-57	-1.20854	0.0746333	10.1449	0.439933	0.00223976	-3.41108e-05	0.00611543	0.00611543
PTPRM	7.09102e-16	1.40183e-14	-1.05003	0.130132	7.81674	0.34684	0.0121031	0.00798678	0.0132985	0.0132985
PTPRN	1.14591e-23	3.54676e-22	1.95609	0.195059	6.33689	1.17095	0.0284668	0.000361265	0.0286055	0.0286055
PTPRR	0.00178463	0.00717269	-1.99006	0.63704	2.95484	1.67508	0.376669	0.232062	0.226832	0.232062
PTPRZ1	2.95738e-14	5.14918e-13	-1.31244	0.172685	6.98973	0.54211	0.0244433	0.0072586	0.0202871	0.0202871
PTX3	4.49119e-08	4.23704e-07	2.73492	0.499953	3.93767	2.43093	0.258056	-0.0243253	0.116873	0.116873
PURG	0.000105542	0.000578745	-2.01246	0.519012	5.11493	1.53825	0.186702	0.217358	0.0553489	0.217358
PVR	3.00181e-32	1.34904e-30	1.21656	0.102906	8.4812	0.454886	0.00583638	0.0077646	0.010048	0.010048
PXK	2.82801e-24	9.04551e-23	1.20919	0.118951	8.52865	0.455259	0.011353	0.00942092	0.00987088	0.00987088
QRFP	0.00503919	0.0179214	1.88189	0.67102	2.67116	1.43712	0.400387	0.067946	0.275014	0.275014
RAB11FIP1	2.0009e-24	6.5225e-23	-1.04285	0.102249	8.61639	0.335825	0.00612662	0.00583103	0.0095556	0.0095556
RAB17	1.96895e-15	3.76139e-14	-1.52282	0.191711	7.20794	0.739794	0.0154181	0.0397116	0.0180787	0.0397116
RAB19	0.00244549	0.00949019	1.46231	0.482611	6.08156	0.921003	0.0671877	0.282182	0.0326631	0.282182
RAB20	3.81597e-47	2.54193e-45	1.87843	0.130256	7.73729	1.07006	0.0116353	0.00274285	0.0138148	0.0138148
RAB39A	3.66975e-10	4.43409e-09	2.5502	0.406894	4.24968	2.05959	0.153266	-0.0175967	0.0950791	0.0950791
RAB3IP	2.50015e-84	3.79255e-82	-1.74368	0.0896133	9.22261	0.919973	0.00426951	0.00553487	0.00777631	0.00777631
RARRES2	9.12856e-08	8.22698e-07	1.1131	0.208318	6.17102	0.423771	0.0287626	0.0363317	0.0311777	0.0363317
RARS	2.64662e-74	3.24391e-72	1.89034	0.103657	12.2555	1.08491	0.000537285	0.0155798	0.00470002	0.0155798
RASGRF2	0.0103458	0.033258	-2.31065	0.90117	1.86485	2.52995	0.744128	0.416144	0.474035	0.474035
RASL10B	4.15114e-06	2.96917e-05	-1.07145	0.232738	5.76454	0.394839	0.0426589	0.0203892	0.0385916	0.0385916
RASL11B	4.96593e-12	7.32271e-11	-1.10757	0.160365	7.35051	0.398874	0.0134028	0.0251727	0.0167826	0.0251727
RASSF8	1.08849e-26	4.00883e-25	1.21233	0.113368	11.183	0.456349	0.00360684	0.0156717	0.00514589	0.0156717
RBM43	5.34388e-29	2.17171e-27	1.69113	0.151318	7.41751	0.884353	0.0181332	0.0148417	0.0162123	0.0162123
RBM47	1.74153e-39	9.73793e-38	-1.56398	0.11895	8.96113	0.744579	0.0127723	0.000684257	0.00845133	0.00845133
RCSD1	6.2523e-14	1.06672e-12	2.25612	0.300709	5.47204	1.63025	0.0904232	0.0386046	0.0452154	0.0452154
REEP6	3.24549e-05	0.000197631	-1.27664	0.307215	4.76837	0.534565	0.0734259	-0.0163974	0.0681459	0.0681459
RELB	4.29113e-64	4.38296e-62	3.14016	0.185778	7.34586	2.9996	0.0193549	0.0324151	0.0168231	0.0324151
REM2	1.07925e-05	7.15279e-05	1.74798	0.397208	5.45677	1.10595	0.0562037	0.180458	0.0455982	0.180458
RFX5	9.56869e-50	7.15131e-48	1.30064	0.0877118	9.3638	0.515624	0.00408599	0.00606516	0.00745405	0.00745405
RGS16	5.01143e-05	0.000293502	1.69629	0.418311	5.06986	1.0732	0.117019	0.145457	0.0568266	0.145457
RGS3	1.78209e-24	5.84655e-23	1.74763	0.171162	8.2362	0.951419	0.0216152	0.0223297	0.011055	0.0223297
RHBDF2	8.53583e-12	1.23842e-10	1.17094	0.171459	10.2234	0.446607	0.00348829	0.0406092	0.00601306	0.0406092
RHOBTB1	2.88317e-12	4.35631e-11	-1.68937	0.241916	6.32328	0.926422	0.0376896	0.0500954	0.0288083	0.0500954
RICTOR	3.09054e-41	1.82116e-39	1.43368	0.106596	11.6968	0.63027	0.00190239	0.0151416	0.00487696	0.0151416
RIMKLA	5.83819e-07	4.7127e-06	1.15925	0.232012	5.69315	0.455409	0.0406509	0.024667	0.0400932	0.0400932
RIN1	1.05058e-18	2.49549e-17	1.00571	0.113902	8.10034	0.314766	0.00776281	0.0064029	0.0116976	0.0116976
RIPK2	3.21487e-117	8.23911e-115	2.18426	0.0949012	8.92214	1.4362	0.00494609	0.00119128	0.00856327	0.00856327
RIPK4	0.00960302	0.0312373	-1.31034	0.50596	3.7736	0.613648	0.253578	-0.130389	0.130415	0.130415
RNASEL	1.92257e-27	7.30909e-26	1.2435	0.114573	9.73719	0.479637	0.00395857	0.0157317	0.00672893	0.0157317
RNF112	3.24146e-06	2.35033e-05	2.61817	0.562456	3.44477	2.27297	0.311803	-0.041148	0.162732	0.162732
RNF114	8.11999e-87	1.28254e-84	1.39341	0.0705548	11.445	0.588454	0.000753855	0.00671311	0.00499544	0.00671311
RNF148	4.13585e-05	0.000246366	2.7716	0.676041	2.93977	2.43726	0.456381	-0.290478	0.229166	0.229166
RNF169	2.27663e-75	2.85904e-73	1.29548	0.070521	10.2675	0.504137	0.00150167	-0.000684399	0.00595815	0.00595815
RNF19B	1.45611e-64	1.50736e-62	1.46304	0.0862317	11.0957	0.651069	0.00100279	0.0101511	0.00520243	0.0101511
RNF213	0	0	4.1709	0.103232	13.3415	5.23171	0.000490165	0.0154952	0.00467505	0.0154952
RNF24	0.00244328	0.00948402	1.70456	0.562509	5.37878	1.1909	0.427006	-0.0279557	0.0476177	0.0476177
ROS1	4.19903e-12	6.21174e-11	2.12249	0.306262	5.27027	1.38108	0.0900756	-0.0530904	0.0506189	0.0506189
RSAD2	8.69381e-124	2.46663e-121	8.4998	0.359204	7.24546	21.7295	0.175814	-0.106466	0.0177266	0.0177266
RTKN2	2.91741e-08	2.81826e-07	-1.53749	0.277209	5.31472	0.735356	0.0659062	-0.0331673	0.0493613	0.0493613
RTP4	0	0	3.29882	0.0831179	10.4481	3.27296	0.00279224	0.00757063	0.005751	0.00757063
S100A12	5.81199e-08	5.3739e-07	2.27713	0.419786	3.98628	1.7669	0.151178	0.112957	0.113152	0.113152
SAMD11	3.21912e-09	3.51533e-08	-1.62393	0.274312	5.18697	0.835558	0.0597829	-0.00427011	0.053088	0.053088
SAMD9	0	0	4.60051	0.10334	11.0133	6.36223	0.00264357	0.0133752	0.0052589	0.0133752
SAMD9L	0	0	6.84621	0.124546	9.49612	14.0693	0.0160949	-0.005904	0.00717253	0.00717253
SAMHD1	8.15841e-10	9.45499e-09	1.18999	0.193751	10.374	0.469867	0.00188455	0.0544249	0.00583261	0.0544249
SAT1	3.28127e-40	1.87583e-38	1.31696	0.0992144	10.3229	0.532127	0.00189296	0.0128723	0.00589157	0.0128723
SCEL	3.26682e-54	2.73503e-52	-2.82182	0.182008	8.30074	2.42856	0.0105198	0.0391705	0.0107727	0.0391705
SCN4A	0.000697076	0.003143	2.62362	0.773763	2.38086	2.5809	0.563245	0.0816133	0.334818	0.334818
SCNN1G	1.77896e-49	1.31669e-47	8.28018	0.559966	5.62221	20.9447	0.349927	0.120417	0.0416554	0.120417
SCUBE3	3.1885e-107	6.88042e-105	-1.73012	0.0786586	9.80674	0.905274	0.00266611	0.00642753	0.00661464	0.00661464
SEC24D	3.30001e-25	1.12105e-23	1.23234	0.118806	10.7187	0.472534	0.00159916	0.019573	0.00548885	0.019573
SECTM1	8.50171e-12	1.23464e-10	1.42678	0.208904	8.0209	0.663076	0.00978912	0.0556721	0.0121081	0.0556721
SELL	7.2514e-06	4.96642e-05	1.26782	0.282605	6.02101	0.578046	0.035169	0.0846295	0.0337114	0.0846295
SEMA3F	3.59892e-28	1.41382e-26	-1.2686	0.115271	8.67246	0.49875	0.0061484	0.0137826	0.00936142	0.0137826
SEMA4B	4.50646e-11	6.02305e-10	1.03773	0.157556	9.85893	0.352852	0.00402263	0.0332133	0.00653201	0.0332133
SEMA4G	0.0120902	0.0379734	-1.06824	0.42568	5.30209	0.559788	0.0683633	0.203442	0.0497145	0.203442
SEMA7A	0.000961057	0.00417949	2.05399	0.622103	3.21071	1.64116	0.389845	0.0795322	0.190673	0.190673
SEPP1	0.000936332	0.00409096	-1.23745	0.373965	4.6557	0.627204	0.0903939	0.119381	0.0731192	0.119381
SEPT4	0.00159269	0.00651231	-1.71312	0.542601	5.40255	1.0381	0.394633	-0.197555	0.0469904	0.0469904
SEPT8	7.77315e-48	5.293e-46	-1.1263	0.0775134	11.9537	0.387778	0.00206153	0.00695096	0.00478127	0.00695096
SERPINA1	0.00572503	0.0201126	-1.21747	0.440613	3.91089	0.500208	0.172232	-0.102809	0.118978	0.118978
SERPINB10	6.30969e-12	9.23312e-11	3.11317	0.452991	4.47829	3.07104	0.225881	-0.021521	0.0819212	0.0819212
SERPINB5	7.07545e-20	1.78883e-18	2.48758	0.272566	5.40477	1.91364	0.0645063	0.00703533	0.0469324	0.0469324
SERPINB9	2.63609e-179	1.06283e-176	2.55291	0.0894119	9.22008	1.95878	0.0042094	0.000265412	0.00778233	0.00778233
SERTAD1	4.38935e-30	1.84245e-28	1.01799	0.0893305	9.16449	0.318112	0.00405344	0.00497271	0.00791646	0.00791646
SESN2	3.43679e-30	1.45456e-28	1.03917	0.0910191	8.98218	0.329248	0.00403442	0.00257274	0.00839229	0.00839229
SESN3	0.000164928	0.000862115	-1.22552	0.325293	4.73925	0.477546	0.089335	-0.0556167	0.0693882	0.0693882
SFN	1.20055e-19	2.98115e-18	1.01032	0.111403	10.3694	0.321114	0.00192947	0.0166863	0.00583784	0.0166863
SGCG	9.55225e-53	7.70263e-51	-2.17521	0.142305	7.52798	1.42732	0.0150518	-0.00523023	0.0153244	0.0153244
SGK1	5.2251e-32	2.33393e-30	1.73516	0.147354	7.46412	0.918533	0.0167402	0.00238374	0.0158297	0.0158297
SH3D19	3.54314e-72	4.14386e-70	1.59445	0.0887439	9.18989	0.771173	0.00395858	0.00665925	0.00785463	0.00785463
SHANK2	6.52461e-13	1.02738e-11	-1.15276	0.160349	6.97124	0.428468	0.0180806	0.0191875	0.0204871	0.0204871
SHISA5	1.86225e-108	4.07593e-106	2.13303	0.0964128	11.258	1.37609	0.0013105	0.0126326	0.00509989	0.0126326
SHISA7	0.000308266	0.00151522	-1.23501	0.342274	4.71249	0.543578	0.105171	0.00233256	0.0705559	0.0705559
SIGLEC1	8.98191e-07	7.11354e-06	3.04746	0.62032	3.55425	3.17903	0.426056	0.0651032	0.151139	0.151139
SIM1	1.11049e-16	2.29916e-15	-1.94125	0.234102	5.93098	1.15109	0.0468661	-0.0211737	0.0353395	0.0353395
SIX1	2.79957e-27	1.05907e-25	1.55073	0.143335	7.27539	0.730877	0.013366	-0.00156117	0.0174514	0.0174514
SLAIN1	4.51308e-08	4.25507e-07	-1.06804	0.195272	6.45863	0.350542	0.0303456	-0.0199331	0.026851	0.026851
SLAMF8	4.91399e-67	5.41635e-65	7.43896	0.430061	2.71948	16.6203	0.0112877	0.0122186	0.26614	0.26614
SLC15A3	3.69461e-06	2.66582e-05	1.58705	0.342933	6.70161	0.896739	0.0231191	0.153286	0.0236361	0.153286
SLC16A12	9.03515e-08	8.15238e-07	2.15824	0.403776	4.73375	1.53244	0.174926	-0.0061212	0.0696264	0.0696264
SLC24A1	0.00980913	0.03182	-1.87991	0.727946	2.50486	1.49922	0.48701	0.0617355	0.307849	0.307849
SLC25A23	1.7157e-11	2.4042e-10	-1.05448	0.156721	6.92767	0.349701	0.0158758	0.004282	0.0209663	0.0209663
SLC25A28	1.81556e-18	4.23381e-17	1.6879	0.192502	8.34358	0.899169	0.0085477	0.0470381	0.0105926	0.0470381
SLC25A45	2.14479e-08	2.11273e-07	-1.43214	0.255744	5.633	0.693793	0.0536457	0.0444617	0.0414132	0.0444617
SLC2A12	3.07191e-28	1.21606e-26	-2.37474	0.2155	6.29181	1.7306	0.0403777	0.00810495	0.0292828	0.0292828
SLC35F3	1.07938e-05	7.15279e-05	-1.377	0.312909	4.88036	0.594595	0.0832411	-0.0510422	0.0636272	0.0636272
SLC38A3	0.000322263	0.00157896	-2.85723	0.7944	2.55662	2.57183	0.649372	-0.495991	0.297234	0.297234
SLC40A1	1.61151e-11	2.26451e-10	-1.60552	0.238297	5.98751	0.841451	0.0388857	0.0462922	0.0343072	0.0462922
SLC46A2	1.79989e-05	0.000115478	1.36245	0.317709	4.98403	0.60827	0.091624	-0.0273905	0.0597843	0.0597843
SLC4A9	7.12141e-63	7.03917e-61	2.77095	0.165565	7.25267	2.33077	0.0234577	0.0106924	0.0176598	0.0176598
SLC5A10	0.0127884	0.0398477	1.06367	0.427243	3.94961	0.488706	0.157857	0.0287555	0.115947	0.115947
SLC6A9	1.20389e-11	1.71899e-10	1.66504	0.245591	5.73571	0.886618	0.0512824	0.0173527	0.0391899	0.0391899
SLC7A11	3.50715e-15	6.56081e-14	1.67451	0.212733	7.6254	0.8955	0.0171207	0.0507626	0.0145942	0.0507626
SLC9A7	0.000495952	0.00232157	-2.8203	0.809747	3.23852	2.79343	0.796424	-0.287414	0.187112	0.187112
SLC9B2	0.000331389	0.00161592	-1.20677	0.336201	4.87589	0.482272	0.105747	-0.0490197	0.0637999	0.0637999
SLCO4A1	4.31195e-23	1.29791e-21	1.13862	0.115053	8.20712	0.404824	0.00824402	0.0116119	0.0111868	0.0116119
SLITRK3	5.29734e-10	6.28567e-09	-2.20893	0.355704	5.08049	1.48284	0.133315	-0.109539	0.0564734	0.0564734
SLITRK5	2.52064e-08	2.4551e-07	-1.40544	0.252239	5.84098	0.668924	0.0402838	0.055153	0.0370567	0.055153
SMAP2	2.33293e-53	1.92166e-51	1.10029	0.0715537	10.6939	0.363812	0.00216922	-0.00139036	0.00551068	0.00551068
SMIM5	1.54809e-09	1.74656e-08	-1.59522	0.264141	5.47139	0.787614	0.059424	-0.0291786	0.0452316	0.0452316
SMTN	1.074e-21	3.01369e-20	-1.03839	0.10851	9.54902	0.337607	0.00289205	0.0147697	0.00706782	0.0147697
SMYD4	2.66514e-45	1.71566e-43	1.26486	0.0895476	9.13915	0.48125	0.00404898	-0.00243444	0.00797917	0.00797917
SNTB1	2.4393e-08	2.38346e-07	-1.08966	0.195366	6.3506	0.369364	0.0288494	-0.0124082	0.0284026	0.0284026
SNX10	1.72077e-29	7.10616e-28	1.06188	0.0941703	9.8999	0.348918	0.00303961	0.0102624	0.0064688	0.0102624
SNX30	6.815e-29	2.75495e-27	-1.14749	0.102873	8.6619	0.407717	0.00565597	0.0102183	0.0093976	0.0102183
SOCS1	4.8201e-40	2.7453e-38	2.57221	0.194202	6.47788	1.99695	0.0299887	-0.0149051	0.0265828	0.0265828
SOD2	6.46094e-33	2.94607e-31	1.16571	0.0975458	9.50929	0.419083	0.00320673	0.011066	0.00714602	0.011066
SORBS1	1.90626e-06	1.42766e-05	2.16977	0.455536	4.69448	1.66139	0.166935	0.144335	0.0713561	0.144335
SORL1	1.43141e-85	2.21521e-83	-1.79896	0.0917653	9.10711	0.980036	0.00457139	0.00687729	0.00805991	0.00805991
SOX11	4.6812e-08	4.39734e-07	1.25646	0.229994	5.8223	0.505039	0.0419209	-0.00263296	0.0374252	0.0374252
SP100	3.37484e-80	4.6582e-78	1.34647	0.0710007	10.2768	0.54894	0.00161486	0.00469412	0.0059468	0.0059468
SP110	1.66056e-63	1.66284e-61	2.84612	0.169182	7.94523	2.46446	0.0219437	0.0209901	0.0125266	0.0209901
SPARC	2.28834e-07	1.95101e-06	-1.2355	0.238779	5.86305	0.506716	0.048896	0.0120772	0.0366269	0.0366269
SPOCK1	4.86834e-05	0.000286106	3.24102	0.797915	1.62124	3.48615	0.397151	0.0214651	0.557851	0.557851
SPRY1	2.89737e-10	3.54841e-09	1.69747	0.269261	8.25793	0.951423	0.0762904	0.0324621	0.0109585	0.0324621
SPRY3	0.00110288	0.00470939	-2.44739	0.750073	3.09978	2.47205	0.435538	0.408376	0.205575	0.408376
SPRY4	3.2321e-08	3.09881e-07	1.21019	0.218905	6.07654	0.493978	0.0391304	0.0291336	0.0327486	0.0327486
SPSB1	9.88293e-22	2.77828e-20	1.07364	0.112093	9.86781	0.36089	0.007356	0.0114913	0.00651818	0.0114913
SQSTM1	3.18063e-62	3.0842e-60	1.57562	0.0946486	11.462	0.755521	0.00078878	0.0126488	0.00498665	0.0126488
SRPX2	2.23563e-49	1.64673e-47	2.1898	0.148244	8.77213	1.46493	0.0051821	0.0277825	0.00902822	0.0277825
SRSF12	5.80285e-05	0.000336254	-1.01143	0.251558	5.95954	0.382838	0.0419958	0.0529261	0.0348138	0.0529261
SSC4D	1.31017e-16	2.698e-15	-4.63725	0.560552	4.43487	6.71928	0.38707	-0.0519987	0.0842572	0.0842572
SST	4.9325e-06	3.48413e-05	-1.60765	0.351965	6.50143	0.924015	0.0279526	0.157866	0.0262582	0.157866
SSTR2	0.00664163	0.0228769	1.31428	0.484206	3.64067	0.720431	0.209091	0.0436967	0.142593	0.142593
ST6GALNAC3	1.03135e-18	2.45363e-17	-1.69504	0.191927	7.17879	0.906147	0.0165432	0.0387109	0.0183578	0.0387109
ST6GALNAC4	1.44489e-18	3.39528e-17	1.21835	0.138546	9.22012	0.468349	0.00418984	0.0246025	0.00778223	0.0246025
STAC2	1.14842e-08	1.16832e-07	3.12904	0.548261	3.68472	2.9462	0.312455	-0.301304	0.138431	0.138431
STAP2	5.3033e-07	4.31502e-06	1.125	0.224326	6.66064	0.440072	0.0237051	0.0517782	0.0241532	0.0517782
STARD10	0.000114339	0.000621171	-1.7557	0.455087	3.85145	1.09829	0.186861	0.0300631	0.123795	0.123795
STAT1	1.35702e-306	1.09426e-303	2.82861	0.0755743	11.8683	2.40717	0.000797119	0.00777009	0.00481035	0.00777009
STAT2	1.78849e-41	1.07037e-39	2.18723	0.162136	9.58075	1.46674	0.00309062	0.0363415	0.00700719	0.0363415
STK32A	0.000170187	0.000887542	-1.37968	0.366975	4.5756	0.675037	0.125063	0.00491698	0.0769429	0.0769429
STRA6	8.62792e-37	4.48096e-35	2.40186	0.189565	6.65941	1.7375	0.0297333	-0.0212053	0.0241688	0.0241688
STXBP1	3.12434e-18	7.16587e-17	1.26201	0.144944	7.84015	0.484236	0.018361	-0.0103127	0.0131522	0.0131522
STXBP6	0.000631236	0.00287576	-1.05513	0.308713	4.88531	0.393549	0.0795192	-0.00506858	0.0634367	0.0634367
SULF2	4.3043e-33	1.98037e-31	-1.2652	0.105573	9.71033	0.493596	0.00282269	0.0138959	0.0067745	0.0138959
SUPT20H	1.1681e-52	9.36987e-51	-1.51612	0.0992717	11.3664	0.701408	0.000880389	0.0139019	0.0050376	0.0139019
SUSD3	4.2418e-08	4.0166e-07	-1.22223	0.223015	7.71588	0.507834	0.0120665	0.0625368	0.0139591	0.0625368
SYNPO2	0.000423607	0.00201493	1.42603	0.404556	5.41265	0.806467	0.0594494	0.186049	0.0467272	0.186049
SYT1	0.00136833	0.00569215	-2.0477	0.639657	3.01953	1.64396	0.396656	0.0858881	0.217085	0.217085
SYT6	0.0160199	0.0482582	-1.94696	0.808382	3.5026	1.74823	0.823723	-0.0599216	0.156498	0.156498
TACSTD2	3.32569e-31	1.46416e-29	2.52001	0.216899	6.23768	1.95148	0.0404509	0.0174904	0.0301171	0.0301171
TAP1	3.47229e-245	2.21662e-242	3.17839	0.0950444	11.0405	3.04148	0.00156442	0.0119857	0.0052399	0.0119857
TAP2	1.60647e-207	7.93959e-205	2.40946	0.0783791	10.1678	1.74615	0.00312993	0.00248778	0.006085	0.006085
TAPBP	4.92715e-85	7.54889e-83	2.27473	0.116409	10.6381	1.56859	0.0017082	0.0186183	0.0055613	0.0186183
TBC1D9	4.15043e-74	5.04672e-72	1.70877	0.0938269	9.51034	0.886532	0.00294535	0.0102599	0.00714392	0.0102599
TCAF1	1.41193e-43	8.72263e-42	-1.44077	0.104083	9.50725	0.635748	0.00329808	0.0129519	0.00715011	0.0129519
TCF15	0.000109166	0.000596695	1.43499	0.370871	4.7548	0.782817	0.0939298	0.112388	0.068721	0.112388
TCIRG1	6.56861e-10	7.7117e-09	1.55674	0.252056	9.68764	0.803268	0.00278512	0.0925135	0.00681366	0.0925135
TCP11L2	0.00337077	0.0125715	-1.23474	0.421164	4.08828	0.603714	0.160318	0.0226071	0.10575	0.10575
TDRD7	7.7196e-78	1.01959e-75	3.11792	0.166945	7.44744	2.94987	0.0161177	0.0256883	0.0159653	0.0256883
TEC	5.31811e-17	1.12695e-15	2.04194	0.243685	5.99054	1.32212	0.0519029	0.0371705	0.0342528	0.0371705
TENM3	1.28537e-07	1.13899e-06	3.7033	0.701261	3.2062	4.37679	0.546394	-0.218336	0.191257	0.191257
TGFA	0.00052109	0.00242589	-1.20731	0.347962	4.50526	0.530085	0.10111	0.0148949	0.0805062	0.0805062
TGFB3	7.46222e-21	1.98143e-19	-1.73948	0.185703	6.61169	0.941034	0.0269441	0.0146749	0.0247844	0.0247844
TGFBR3	3.49062e-16	7.04608e-15	1.12109	0.137472	7.47831	0.386437	0.0126324	-0.000905269	0.0157156	0.0157156
TGM2	0.0036459	0.0134212	1.55075	0.533403	3.65146	1.00452	0.285217	0.0686235	0.141561	0.141561
TIAM2	4.40321e-11	5.89184e-10	-1.1379	0.172676	7.71326	0.424228	0.012247	0.0324783	0.013977	0.0324783
TICAM1	5.205e-26	1.83746e-24	1.01741	0.0964575	8.73715	0.314557	0.00481249	0.000215722	0.0091436	0.0091436
TLR3	6.01467e-10	7.09944e-09	4.63413	0.748642	2.73432	7.1151	0.416159	0.424538	0.263473	0.424538
TM4SF19	0.0011124	0.00474605	3.11712	0.956044	2.18947	4.01176	0.516225	0.854806	0.381048	0.854806
TMC4	5.68017e-06	3.97197e-05	-1.07019	0.23583	5.63485	0.394579	0.0420521	0.0216833	0.0413717	0.0413717
TMEM140	1.88613e-63	1.87645e-61	4.01455	0.238744	6.4788	4.90338	0.0450344	0.0404638	0.0265702	0.0404638
TMEM171	1.14657e-05	7.57179e-05	1.18504	0.270095	5.29346	0.455122	0.0594693	-0.0171916	0.0499579	0.0499579
TMEM218	0.000137289	0.000731871	-1.30104	0.341213	4.64677	0.573029	0.101106	-0.0195886	0.073533	0.073533
TMEM265	5.08573e-13	8.05775e-12	1.20386	0.16667	6.76756	0.451062	0.0188432	0.00150765	0.0228252	0.0228252
TMEM50A	8.96165e-30	3.75141e-28	1.09439	0.0965626	8.83031	0.366804	0.0051454	0.00422897	0.0088411	0.0088411
TMEM52B	8.97791e-05	0.00049982	2.63356	0.672398	2.81077	2.62324	0.402122	0.276057	0.250146	0.276057
TMPRSS2	7.17328e-25	2.3996e-23	2.47566	0.240395	5.91434	1.85627	0.0510348	-0.0290233	0.03565	0.03565
TMTC1	1.83755e-05	0.000117697	-1.97895	0.461965	3.91075	1.27881	0.201129	-0.0712048	0.118989	0.118989
TNF	6.7909e-10	7.95439e-09	5.63987	0.913948	4.25961	10.5448	0.411836	0.841115	0.0944617	0.841115
TNFAIP3	1.07507e-79	1.45763e-77	4.75231	0.251404	8.15274	6.85119	0.0235454	0.0712603	0.0114414	0.0712603
TNFAIP6	4.86888e-13	7.75427e-12	2.68894	0.37197	6.03862	2.33515	0.0521607	0.155382	0.0334028	0.155382
TNFAIP8	2.32996e-06	1.72534e-05	1.35412	0.286739	6.18004	0.648754	0.0464447	0.0768844	0.0310321	0.0768844
TNFAIP8L3	0.0129366	0.0402195	1.12737	0.453576	3.90488	0.622487	0.189141	0.112358	0.119456	0.119456
TNFRSF13C	0.00040626	0.00194085	1.05478	0.298298	4.98658	0.389732	0.0737794	-0.00382333	0.0596934	0.0596934
TNFRSF19	1.2242e-48	8.60367e-47	-1.77198	0.1209	8.15268	0.953799	0.0104837	0.00430102	0.0114417	0.0114417
TNFRSF1B	3.3417e-59	3.06576e-57	1.7378	0.107105	9.46255	0.919754	0.0036054	0.0136017	0.00724146	0.0136017
TNFRSF6B	2.25729e-05	0.000141936	1.03552	0.244353	9.41359	0.393338	0.00298625	0.0865761	0.00734553	0.0865761
TNFSF10	1.92683e-22	5.6017e-21	7.85522	0.80603	4.48114	19.291	0.34384	0.630685	0.0817702	0.630685
TNIK	2.36874e-20	6.13031e-19	-1.40298	0.151768	7.18523	0.602386	0.0162544	-0.00140446	0.0182958	0.0182958
TNIP1	2.56551e-15	4.86463e-14	1.05917	0.133896	9.84529	0.358065	0.00239719	0.0244949	0.00655336	0.0244949
TNIP2	7.69307e-15	1.40316e-13	1.6253	0.209107	6.73041	0.844947	0.0237589	0.04183	0.0232787	0.04183
TNIP3	4.50348e-121	1.2545e-118	2.04524	0.0874118	11.2201	1.25976	0.00633839	-0.000267404	0.00512283	0.00512283
TNXB	3.20394e-12	4.80779e-11	2.06565	0.296428	6.0594	1.38552	0.0409548	0.0908497	0.0330425	0.0908497
TOR3A	4.94799e-36	2.5102e-34	1.37785	0.109941	9.39922	0.584044	0.00248948	0.0156409	0.00737662	0.0156409
TRAF1	1.78605e-106	3.80056e-104	1.66742	0.0760786	9.88988	0.837996	0.0021978	0.00269044	0.00648412	0.00648412
TRAF2	3.82545e-22	1.09143e-20	1.09592	0.113265	9.14091	0.375707	0.00378408	0.0154595	0.00797478	0.0154595
TRAF3IP2	5.78465e-17	1.22075e-15	1.06812	0.12762	8.99354	0.361807	0.0040235	0.0204067	0.00836082	0.0204067
TRAFD1	8.94828e-37	4.63164e-35	1.87543	0.14805	10.8986	1.08148	0.00145074	0.0314276	0.00534254	0.0314276
TRANK1	2.10532e-163	7.86721e-161	8.40283	0.308459	9.42527	21.2964	0.0303286	0.112392	0.0073204	0.112392
TREM1	4.28102e-19	1.03617e-17	5.51284	0.617376	1.75642	9.2299	0.062004	0.0786122	0.509726	0.509726
TREX1	2.40135e-27	9.10669e-26	2.11764	0.19548	9.13102	1.39117	0.00541116	0.0519074	0.00799948	0.0519074
TRIB3	3.78022e-23	1.14009e-21	1.96376	0.198167	7.05196	1.20404	0.0175762	0.0413291	0.019629	0.0413291
TRIM14	3.49044e-137	1.0284e-134	4.30204	0.172563	7.15428	5.57813	0.0260706	0.00624678	0.0185962	0.0185962
TRIM21	2.87434e-116	7.21931e-114	1.90363	0.0830519	9.50983	1.08958	0.0032015	-0.000148119	0.00714494	0.00714494
TRIM25	1.26986e-111	2.8611e-109	1.74109	0.0775528	10.154	0.916633	0.00206532	0.00695634	0.00610331	0.00695634
TRIM26	3.00308e-106	6.2176e-104	1.45538	0.0664758	10.7598	0.638683	0.001175	0.0028787	0.00545356	0.00545356
TRIM34	1.03019e-118	2.76905e-116	6.86285	0.296261	7.24101	14.2349	0.0800036	0.0516526	0.0177679	0.0516526
TRIM47	3.88361e-11	5.22855e-10	1.00652	0.152307	7.97107	0.331759	0.00907209	0.0257242	0.0123805	0.0257242
TRIM55	6.21433e-05	0.000357258	-1.54338	0.385409	5.20804	0.892855	0.107254	0.115556	0.052449	0.115556
TSKS	0.00702157	0.0239327	-1.02288	0.379431	4.28677	0.392825	0.123157	-0.0244813	0.092795	0.092795
TSPAN15	1.047e-10	1.35026e-09	-2.4744	0.383033	5.62486	2.01285	0.0672617	0.15281	0.0415959	0.15281
TSPAN8	6.24443e-28	2.43438e-26	-2.57903	0.235407	6.04912	2.02971	0.0499043	-0.00704521	0.0332203	0.0332203
TTC23L	0.000170198	0.000887542	1.44893	0.385397	13.3744	0.808057	0.000204626	0.222591	0.00468079	0.222591
TTC25	0.000518804	0.00241845	-1.43983	0.414833	4.14294	0.785466	0.156132	0.0482883	0.101998	0.101998
TTC31	5.23932e-17	1.1118e-15	1.33142	0.158858	8.96695	0.562086	0.0100905	0.0277632	0.00843493	0.0277632
UBA7	3.2266e-117	8.23911e-115	7.05554	0.30655	6.8593	14.9837	0.119218	-0.057324	0.0217411	0.0217411
UBD	2.11638e-57	1.88517e-55	7.49985	0.469664	6.78261	17.139	0.175321	0.155555	0.0226438	0.155555
UBE2L6	1.99907e-37	1.06346e-35	2.46631	0.192913	6.53532	1.86761	0.0300255	0.0234811	0.0257973	0.0257973
UNC13B	1.05649e-15	2.05674e-14	-1.19979	0.149598	7.66793	0.458705	0.0133183	0.0202509	0.0142907	0.0202509
UNC5B	5.33062e-08	4.95272e-07	-2.59162	0.476409	4.91807	2.28731	0.147462	0.192987	0.0621934	0.192987
UPP1	8.73109e-06	5.87479e-05	2.28372	0.513608	3.90673	1.88116	0.186145	0.209544	0.119308	0.209544
USP18	6.80662e-150	2.21881e-147	10.1952	0.390979	7.80676	31.1979	0.215935	-0.196861	0.0133617	0.0133617
USP2	0.000265217	0.001321	1.38213	0.378966	4.48306	0.744	0.133754	0.0798935	0.0816687	0.0816687
USP54	2.20587e-29	9.08497e-28	-1.03327	0.0918109	9.16487	0.32755	0.00472832	0.00434412	0.00791555	0.00791555
VAV3	7.41256e-16	1.45974e-14	-2.67003	0.331125	4.98972	2.15395	0.104884	-0.0858489	0.0595818	0.0595818
VDR	7.83462e-05	0.000441952	-1.57311	0.398315	4.92005	0.932787	0.0849805	0.153002	0.0621193	0.153002
VEPH1	3.14905e-30	1.33647e-28	-1.83401	0.16053	7.09188	1.01439	0.0194362	-0.0127852	0.0192188	0.0192188
VGLL3	1.08069e-11	1.55175e-10	-2.21324	0.325701	7.50334	1.59683	0.0170632	0.142059	0.0155169	0.142059
VWA5A	5.51105e-10	6.51503e-09	1.31213	0.211504	6.0969	0.554278	0.0346976	0.0125182	0.0324031	0.0324031
WNT2	0.00212778	0.00839552	-1.8961	0.617262	3.88736	1.53577	0.235352	0.336166	0.12086	0.336166
WNT5B	5.37846e-24	1.68859e-22	1.53499	0.15194	7.18097	0.711468	0.0162916	-0.010527	0.0183368	0.0183368
WNT6	1.71672e-11	2.4042e-10	-2.26074	0.336005	4.91536	1.60254	0.107054	-0.0204791	0.0622951	0.0622951
WRB	6.2977e-31	2.72562e-29	-1.25496	0.108527	9.2092	0.486613	0.00357652	0.0140905	0.00780823	0.0140905
WWC2	1.26226e-41	7.58397e-40	-1.04951	0.0776507	11.2295	0.337676	0.00110356	0.00794088	0.00511709	0.00794088
XAF1	5.34969e-40	3.03565e-38	5.00683	0.378239	8.09831	7.69219	0.0365491	0.178048	0.0117077	0.178048
XIRP1	1.30339e-60	1.2251e-58	-1.11852	0.068106	10.7735	0.380894	0.0013393	0.00561833	0.00544205	0.00561833
ZBP1	4.66156e-115	1.13365e-112	7.995	0.350669	6.91594	19.1948	0.163356	-0.139857	0.0210973	0.0210973
ZC3H12A	3.96691e-15	7.36691e-14	1.0297	0.131073	7.87608	0.338703	0.0100177	0.0157525	0.0129325	0.0157525
ZC3H12D	1.09628e-06	8.53026e-06	1.71908	0.352739	5.24941	1.03588	0.0670865	0.11955	0.0512233	0.11955
ZCCHC2	1.34684e-77	1.74872e-75	1.72132	0.092313	9.14657	0.897923	0.00482184	0.00647944	0.00796069	0.00796069
ZCCHC6	1.00316e-46	6.65346e-45	1.05973	0.0738271	10.094	0.343447	0.00189742	0.00627825	0.006185	0.00627825
ZDHHC2	6.12415e-31	2.66557e-29	-1.00046	0.0864999	9.40027	0.309256	0.00284425	0.0083791	0.00737433	0.0083791
ZEB2	2.56028e-51	2.00133e-49	1.921	0.127473	8.44743	1.12657	0.00770958	0.0166647	0.0101772	0.0166647
ZFP36L1	2.44165e-34	1.16538e-32	1.42397	0.116531	8.17693	0.62251	0.00904248	0.00871235	0.0113268	0.0113268
ZMYM3	2.57847e-14	4.51482e-13	-1.08262	0.142115	8.32916	0.375855	0.00700696	0.0232881	0.0106526	0.0232881
ZNF300	6.10781e-08	5.63043e-07	-1.0643	0.196525	6.29556	0.363763	0.0287073	0.00121813	0.0292258	0.0292258
ZNF395	0.000539553	0.00250272	-1.28894	0.372493	5.96576	0.664911	0.041513	0.166613	0.0347004	0.166613
ZNF608	0.000259562	0.00129747	-1.40438	0.384484	4.58468	0.663071	0.145245	-0.0560112	0.0764966	0.0764966
ZNF664	2.94975e-23	8.96688e-22	-1.1047	0.111199	9.7708	0.380945	0.00265833	0.0158896	0.00667307	0.0158896
ZNFX1	3.41255e-79	4.58629e-77	2.09184	0.111019	12.5425	1.32753	0.000404616	0.0180834	0.00465307	0.0180834
ZSWIM4	3.18276e-42	1.9274e-40	1.52975	0.112343	8.41137	0.717188	0.00632704	0.0126044	0.0103182	0.0126044
