# Supplementary material for: Transcriptomics Reveal Antiviral Gene Induction in the Egyptian Rousette Bat Is Antagonized In Vitro by Marburg Virus Infection
Source: Viruses. 2018 Nov 2;10(11):607. doi: 10.3390/v10110607 (PMC6266330; doi:10.3390/v10110607)
Supplement: Supplementary file 1 [file viruses-10-00607-s001.zip › viruses-375811-supplementary/Supplemental Files/File S4 - RNA-seq shared targets.xlsx]

## Sheet: Genes_in_common
Genes in common
MARV WT 24 hpi and MARV VP35mut 24 hpi	IFIT3
MARV WT 8 hpi and MARV VP35mut 8 hpi	LOC107509136
MARV WT 3 hpi and MARV VP35mut 3 hpi	none
All three 24 hpi	IFIT3
All three 8 hpi	none
All three 3 hpi	none
SeV 24 hpi and MARV VP35mut 24 hpi	ADAR	BST2	CMPK2	COMP	CXCL10	DDX58	DHX58	DTX3L	EIF2AK2	ETV7	HELZ2	HERC5	HERC6	IFI6	IFIH1	IFIT1	IFIT2	IFIT3	IFITM3 LOC107506941	IRF7	IRF9	ISG15	ISG20	LGALS9	LOC107497017	LOC107498784	LOC107504926	LOC107504927	LOC107504966	LOC107505193	LOC107505194	LOC107506344	LOC107506345	LOC107506509	LOC107506511	LOC107507190	LOC107507192	LOC107507193	LOC107508053	LOC107508054	LOC107508898	LOC107510360	LOC107511262	LOC107512535	LOC107512537	LOC107513409	LOC107513413	LOC107517036	LOC107518040
SeV 8 hpi and MARV VP35mut 8 hpi	PCDH11X	LOC107512786	LOC107520786	PARP9	LGALS9	TRIM14	PARP12	EIF2AK2	LOC107510089	ISG15	RNF213	DTX3L	HERC6	IRF9	XAF1	LOC107505193	SAMD9	LOC107508053	IRF7	LOC107506344	DDX58	MX1	OAS2 LOC107513228	LOC107510360	LOC107518040	LOC107507193	IFIH1	LOC107508054	SAMD9L	UBA7	IFI6	TRANK1	IFIT2	USP18	OAS1	IFIT1	RSAD2	LOC107508898
SeV 3 hpi and MARV VP35mut 3 hpi	OAS2 LOC107513228	IFIH1	TRANK1	RSAD2	IFIT2	IFIT1	LOC107508898
SeV 24 hpi and MARV WT 24hpi	ADM	AHR	APELA	APLN	BMF	C4BPA	CDH16	CDHR2	CHDH	CIB4	DNAAF1	DPEP1	EDN2	EFHD1	EHF	EVA1A	FAM171B	FAM90A1	FAT2	FGF18	FOSL1	FRMD1	FZD4	GJB1	GJB3	GRB7	ICAM5	IL11	KIF12	KITLG	LHX9	LOC107497487	LOC107499652	LOC107501660	LOC107502947	LOC107503973	LOC107505501	LOC107506331	LOC107506335	LOC107506339	LOC107507566	LOC107508251	LOC107508252	LOC107508255	LOC107508256	LOC107508370	LOC107508969	LOC107510533	LOC107510844
SeV 8 hpi and MARV WT 8 hpi	none
SeV 3 hpi and MARV WT 3 hpi	none
[truncated: 32 more columns]
