# Supplementary material for: Transcriptomics Reveal Antiviral Gene Induction in the Egyptian Rousette Bat Is Antagonized In Vitro by Marburg Virus Infection
Source: Viruses. 2018 Nov 2;10(11):607. doi: 10.3390/v10110607 (PMC6266330; doi:10.3390/v10110607)
Supplement: Supplementary file 1 [file viruses-10-00607-s001.zip › viruses-375811-supplementary/Supplemental Files/File S5 - nCounter raw and normalized count datasets.xlsx]

## Sheet: Raw count dataset
			20170510_30101950370318-01_Sample01_01.RCC	20170510_30101950370318-01_Sample02_02.RCC	20170510_30101950370318-01_Sample03_03.RCC	20170510_30101950370318-01_Sample04_04.RCC	20170510_30101950370318-01_Sample05_05.RCC	20170510_30101950370318-01_Sample06_06.RCC	20170510_30101950370318-01_Sample07_07.RCC	20170510_30101950370318-01_Sample08_08.RCC	20170510_30101950370318-01_Sample09_09.RCC	20170510_30101950370318-01_Sample10_10.RCC	20170510_30101950370318-01_Sample11_11.RCC	20170510_30101950370318-01_Sample12_12.RCC		20170510_30101950380318-01_Sample01_01.RCC	20170510_30101950380318-01_Sample02_02.RCC	20170510_30101950380318-01_Sample03_03.RCC	20170510_30101950380318-01_Sample04_04.RCC	20170510_30101950380318-01_Sample05_05.RCC	20170510_30101950380318-01_Sample06_06.RCC	20170510_30101950380318-01_Sample07_07.RCC	20170510_30101950380318-01_Sample08_08.RCC	20170510_30101950380318-01_Sample09_09.RCC	20170510_30101950380318-01_Sample10_10.RCC	20170510_30101950380318-01_Sample11_11.RCC	20170510_30101950380318-01_Sample12_12.RCC		20170502_30101950100318-01_Sample01_01.RCC	20170502_30101950100318-01_Sample02_02.RCC	20170502_30101950100318-01_Sample03_03.RCC	20170502_30101950100318-01_Sample04_04.RCC	20170502_30101950100318-01_Sample05_05.RCC	20170502_30101950100318-01_Sample06_06.RCC	20170502_30101950100318-01_Sample07_07.RCC	20170502_30101950100318-01_Sample08_08.RCC	20170524_30101950420318-01_Sample10_10.RCC	20170502_30101950100318-01_Sample10_10.RCC	20170502_30101950100318-01_Sample11_11.RCC	20170502_30101950100318-01_Sample12_12.RCC
Gene Name	Accession #		Mock	Mock	Mock	SeV	SeV	SeV	MARV WT	MARV WT	MARV WT	MARV VP35mut	MARV VP35mut	MARV VP35mut		Mock	Mock	Mock	SeV	SeV	SeV	MARV WT	MARV WT	MARV WT	MARV VP35mut	MARV VP35mut	MARV VP35mut		Mock	Mock	Mock	SeV	SeV	SeV	MARV WT	MARV WT	MARV WT	MARV VP35mut	MARV VP35mut	MARV VP35mut
		3hpi													8hpi													24hpi
ABL1	XM_016133842.1		1669	1415	2121	1807	1589	1646	1273	1142	1799	1483	1342	1452		1452	1781	1709	1298	1465	1771	1369	1112	1598	906	1283	1354		1035	1743	1529	1770	1680	1297	1370	1443	1470	1428	1454	860
AKT3	XM_016151250.1		236	194	320	265	230	229	164	142	213	258	204	260		264	311	290	196	192	273	216	195	235	119	208	237		194	365	287	171	188	138	216	239	282	245	257	164
ATF2	XM_016134696.1		495	437	668	535	497	506	329	268	457	488	385	443		640	743	723	330	451	585	452	374	531	379	434	441		723	1134	1112	571	591	410	670	719	802	922	961	487
ATM	XM_016160559.1		878	739	1151	886	866	875	589	534	793	847	661	762		1055	1328	1305	608	765	991	832	785	1125	668	888	1029		1125	1943	1921	985	906	698	1242	1330	1502	1513	1678	911
BCL10	XM_016146041.1		1633	1414	2096	1796	1693	1803	1157	1268	1811	1455	1384	1515		1161	1309	1342	1475	1551	2094	888	828	1139	702	1060	1066		1016	1554	1461	1500	1612	1495	1151	1240	1348	1471	1213	820
BCL2	XM_016132719.1		268	251	395	345	299	271	215	185	310	243	227	271		261	358	311	144	156	209	233	210	265	163	235	206		216	340	367	169	167	107	287	273	285	332	342	169
BDNF	XM_016147415.1		77	66	96	81	91	83	65	51	82	56	76	61		182	181	166	49	73	88	114	111	183	114	141	145		171	270	218	75	68	42	274	298	286	246	242	130
BID	XM_016125705.1		2423	1875	3057	2463	2121	2180	1498	1484	2042	2103	1757	1982		2260	2598	2472	1823	1989	2626	1757	1455	1954	1307	1750	1667		1868	3208	2789	3082	3055	2539	2207	2300	2418	2706	2762	1418
BLK	XM_016160926.1		36	25	42	29	47	41	28	15	44	32	38	41		36	41	53	25	35	47	38	35	40	28	39	43		31	56	36	20	26	22	40	38	61	41	51	35
BST2	XM_016157800.1		275	228	317	240	239	241	153	180	196	266	259	265		262	268	296	813	868	1148	194	185	251	277	339	413		219	344	289	1602	1788	1844	197	171	241	1038	873	725
BTK	XM_016132181.1		5	5	14	3	8	1	3	4	6	10	10	5		6	10	7	8	3	8	9	7	8	4	6	6		6	7	12	10	7	8	4	11	10	6	8	5
C2	XM_016121550.1		38	31	54	45	41	53	35	42	37	41	37	56		42	48	59	38	39	66	36	33	42	46	61	62		26	40	45	114	153	151	39	41	37	58	57	29
C3	XM_016145428.1		206	190	279	212	202	176	123	126	184	194	158	153		203	237	217	162	200	227	177	206	202	122	181	152		167	286	260	377	412	324	165	202	209	264	276	154
CASP1	XM_016133412.1		33	24	29	40	33	33	21	25	17	30	27	23		24	40	42	31	47	83	20	36	28	19	40	21		14	31	25	107	124	145	28	34	41	32	44	26
CASP10	XM_016131095.1		1717	1477	2264	1864	1645	1652	1085	1047	1513	1634	1558	1665		1703	2099	2033	1476	1736	2083	1303	1097	1610	1066	1413	1480		1780	2835	2662	2199	2197	1921	1813	1909	2291	2486	2519	1501
CASP2	XM_016157224.1		797	618	1072	820	695	740	519	440	688	703	564	649		737	910	860	470	513	696	619	518	772	482	679	621		776	1413	1220	746	752	607	832	887	1012	1038	1058	598
CASP3	XM_016143993.1		854	696	1073	873	737	710	526	501	734	766	668	646		1012	1158	1155	658	703	879	773	689	1000	559	781	762		968	1612	1433	670	772	586	1005	1039	1211	1339	1053	613
CASP8	XM_016131078.1		352	275	439	362	330	350	216	208	312	312	275	356		409	498	442	511	575	819	284	239	360	246	319	368		418	623	580	814	795	715	427	424	512	642	659	435
CCL5	XM_016123595.1		44	25	50	65	52	63	27	29	31	40	30	43		32	54	46	938	876	1361	34	22	31	31	44	34		43	38	43	6151	6451	6079	34	35	56	72	85	58
CD274	XM_016138354.1		43	47	65	88	80	88	45	34	57	70	86	72		43	61	77	1470	1533	2293	42	61	52	45	63	75		48	60	74	822	919	902	51	63	64	165	174	115
CD40	XM_016152339.1		113	73	112	126	114	116	88	84	109	125	111	128		74	89	88	251	269	365	89	86	84	74	94	100		37	48	51	230	248	276	37	39	37	72	58	32
CD7	XM_016132997.1		179	122	228	187	190	161	102	107	156	161	138	160		176	171	191	105	113	162	121	109	141	97	140	152		106	171	158	49	61	54	79	85	102	159	137	108
CDKN1A	XM_016152632.1		570	484	740	639	566	554	424	425	617	515	458	465		321	411	378	389	464	546	356	276	376	197	321	296		206	284	304	542	576	533	204	217	251	290	281	150
CFL1	XM_016119451.1		14097	11341	16577	13068	11791	12077	8642	8544	12460	11653	10130	10872		16715	18863	18445	10901	12040	14391	12734	11250	14607	9787	13078	12926		15128	22915	18871	10332	10114	7896	16263	16915	18725	19329	16662	8956
CHUK	XM_016124225.1		1007	821	1248	1016	997	945	562	590	880	880	807	840		748	874	874	571	619	791	593	530	739	490	652	722		753	1207	1146	733	734	671	776	841	1072	1100	979	607
CMPK2	XM_016121089.1		321	304	462	385	331	350	201	196	284	484	398	396		330	393	378	1948	2080	2852	272	207	328	399	482	508		329	613	456	5926	5911	4797	384	473	453	2028	2226	1139
COL4A3	XM_016118822.1		8	8	10	11	11	3	4	8	11	8	11	7		4	3	8	6	9	9	7	9	4	9	7	7		7	7	1	6	16	8	9	6	5	11	15	7
COMP	XM_016132402.1		41	41	65	48	25	46	22	45	41	37	40	44		55	70	48	133	126	218	36	47	60	38	51	48		35	63	73	714	734	705	54	55	62	160	172	120
CSF1	XM_016155584.1		2739	2160	3223	3151	2697	2859	1937	1877	2808	2844	2532	2759		2548	3031	2971	5255	5551	7378	2180	2020	2683	1890	2445	2800		2572	4192	3963	5153	5319	4673	2888	3100	3566	4010	3880	2420
CX3CL1	XM_016151579.1		2089	1772	2596	2151	1841	2058	1432	1398	2045	1891	1698	1705		1642	1867	1784	1266	1461	1813	1255	1065	1473	1009	1305	1364		1293	2029	1689	1376	1429	1306	1395	1448	1545	1746	1569	879
CXCL10	XM_016156043.1		23	21	32	189	104	161	14	9	13	48	21	19		23	25	21	4998	4531	7123	15	18	26	13	21	14		18	24	17	4124	4693	5606	21	18	27	146	156	88
CXCL11	XM_016156045.1		3	8	9	17	15	7	6	4	8	9	7	6		11	13	15	185	154	208	5	7	8	7	6	4		5	14	11	390	401	460	9	10	9	15	10	7
DDX50	XM_016127343.1		259	232	337	282	238	239	173	188	225	256	212	215		374	420	391	225	235	302	296	246	328	229	283	282		387	612	596	336	333	228	397	416	474	539	528	297
DDX58	XM_016130339.1		65	76	89	100	99	122	50	51	78	215	157	197		58	43	56	1279	1354	1910	44	33	46	161	166	227		78	112	106	2618	2853	2900	44	62	95	836	816	705
DHX38	XM_016146866.1		428	385	600	449	436	440	325	275	373	371	361	364		400	502	482	251	297	374	317	304	370	250	307	329		409	654	594	362	361	273	402	464	496	543	559	303
DHX58	XM_016150852.1		8	8	13	20	11	13	2	5	11	13	7	6		7	15	12	319	337	449	8	8	16	6	8	10		9	30	20	2425	2305	1869	17	14	10	91	88	46
DPP4	XM_016146439.1		41	35	53	44	35	51	33	32	30	40	45	38		47	52	53	28	20	47	35	33	39	37	42	28		22	38	38	35	42	34	52	34	55	52	55	25
DTX3L	XM_016137029.1		157	130	209	156	163	156	106	94	148	351	301	313		197	209	235	1598	1665	2259	134	116	140	281	350	468		204	313	281	1930	2060	2030	187	197	230	1181	1118	871
EIF2AK2	XM_016162499.1		693	638	1033	880	719	770	559	432	713	1304	1057	1146		744	951	775	3478	3619	4951	594	493	688	856	1023	1164		763	1339	1195	8427	8330	6567	909	1067	985	4229	4745	2438
ENTPD1	XM_016164173.1		9	11	9	18	11	12	5	9	11	4	9	11		8	6	12	6	10	15	7	8	9	6	12	7		7	11	21	11	12	7	19	8	12	13	26	16
ERCC3	XM_016157092.1		1887	1539	2264	1848	1876	1911	1118	1198	1661	1589	1532	1604		1798	2015	2063	1152	1302	1663	1358	1144	1679	1122	1509	1756		1872	2913	2623	1645	1602	1251	1859	2000	2400	2467	2297	1458
FADD	XM_016131576.1		1748	1450	2262	1898	1827	1808	1043	1143	1621	1598	1464	1539		1461	1641	1721	1003	1149	1474	1245	1001	1448	1058	1379	1434		1426	2131	1848	1216	1305	1187	1623	1667	2014	1738	1455	1095
FAS	XM_016129224.1		223	204	272	217	222	236	189	177	245	213	213	201		189	227	205	223	214	326	180	129	181	111	169	163		212	378	302	257	297	256	172	230	248	342	314	167
FLT1	XM_016151894.1		11	17	17	9	12	10	8	6	21	18	8	14		9	4	11	13	11	10	8	8	14	11	12	7		8	14	7	5	7	14	7	11	16	16	10	19
FN1	XM_016150057.1		2019	1577	2551	2048	2031	2011	1232	1241	1849	1758	1637	1746		1826	2147	2193	1177	1360	1759	1495	1260	1789	1213	1585	1883		1334	2174	2181	941	801	652	1310	1383	1745	1819	1720	1243
FOS	XM_016122593.1		162	146	237	214	164	176	135	131	192	162	149	126		129	151	149	108	120	126	90	64	84	54	92	75		155	206	203	59	55	50	128	146	170	212	209	108
FOXJ1	XM_016127486.1		149	122	184	155	130	137	68	62	104	122	113	106		135	138	145	56	53	60	78	59	82	83	91	94		252	406	435	54	59	78	157	127	204	290	291	159
FYN	XM_016136987.1		32	31	26	37	37	35	16	19	33	27	28	33		72	56	63	42	49	74	49	29	53	41	72	58		66	124	94	73	99	82	67	72	77	91	106	60
G6PD	XM_016123893.1		1365	1194	1716	1456	1305	1349	828	822	1273	1197	1041	1145		1315	1766	1588	902	1040	1269	1100	859	1266	864	1100	1163		1467	2202	1961	1031	975	776	1408	1520	1650	1891	1748	956
GRB2	XM_016132533.1		2087	1638	2537	2121	1957	2018	1238	1254	1929	1773	1655	1842		2163	2365	2410	1443	1664	2130	1710	1527	2122	1426	1844	2257		2294	3511	3185	1810	1947	1661	2436	2428	3054	3037	2582	1800
GUSB	XM_016138542.1		1679	1470	2259	1774	1450	1593	1090	940	1542	1422	1377	1371		1716	2205	2028	1133	1225	1596	1421	1183	1532	1016	1343	1294		1843	3332	2962	1479	1388	1015	1909	1990	2142	2646	2635	1317
HDAC3	XM_016124167.1		629	530	822	679	589	600	426	378	587	554	505	566		720	829	832	433	506	640	459	432	632	427	533	576		739	1233	1141	613	548	451	766	764	812	944	927	495
HERC5	XM_016161039.1		177	126	216	270	238	243	118	108	141	179	168	170		158	178	185	1101	1079	1595	144	107	157	113	155	216		215	287	306	1637	1694	1446	211	202	262	532	500	373
HERC6	XM_016161038.1		48	45	70	63	39	58	37	19	46	80	45	46		51	56	40	332	345	451	29	21	28	52	60	81		53	97	60	969	1050	856	65	35	51	292	272	237
HPRT1	XM_016123578.1		1749	1507	2285	1827	1566	1718	1206	1087	1678	1605	1432	1578		1788	2152	2019	1257	1351	1649	1454	1207	1708	1087	1419	1397		1470	2528	2211	1404	1429	1036	1790	1861	2033	2026	1903	1043
HSH2D	XM_016157823.1		13	9	12	20	8	19	10	7	11	9	15	12		5	13	13	10	16	24	14	11	6	4	8	10		12	14	7	68	85	118	6	7	17	12	15	14
ICAM5	XM_016153450.1		49	29	73	43	47	54	21	37	31	54	43	49		43	60	64	29	34	57	41	42	41	30	59	46		56	70	98	40	41	30	43	33	75	57	71	53
IFI35	XM_016150943.1		132	137	163	136	127	162	93	86	124	125	126	135		159	184	182	116	181	215	126	110	152	87	155	114		158	263	213	162	179	108	169	179	204	209	226	119
IFI44	Bat_16.1		16	13	10	6	13	16	6	9	6	8	18	13		11	19	14	13	13	13	13	8	15	3	10	7		10	33	28	19	21	9	18	20	13	30	25	4
IFI6	XM_016132159.1		29	28	42	41	49	74	29	16	31	278	211	209		43	43	27	2185	2215	3164	13	21	23	388	364	537		53	121	47	17035	17472	15953	33	34	31	5484	5456	3235
IFIH1	XM_016146434.1		61	64	86	126	123	157	41	53	53	174	156	170		82	86	90	2277	2261	3222	60	66	71	155	184	228		63	74	69	2412	2705	2441	65	71	103	641	722	509
IFIT1	XM_016127954.1		39	55	60	417	331	415	33	37	66	253	194	206		54	72	71	16701	16342	24072	58	56	56	302	288	401		49	67	76	43356	45982	42636	64	64	93	3069	2869	2154
IFIT2	XM_016123310.1		62	67	95	592	420	414	49	39	66	309	243	209		39	56	37	6383	6193	8834	31	23	35	102	86	131		53	113	80	9711	10050	8819	77	55	73	1178	1260	799
IFIT3	XM_016123309.1		24	25	18	99	76	76	11	16	19	22	24	24		22	28	17	2276	2132	3013	15	12	16	13	29	33		23	33	25	6896	6950	6382	33	28	30	193	168	135
IFIT5	XM_016127953.1		1946	1710	2560	2073	1838	1830	1301	1125	1818	1985	1825	1855		1575	1984	1759	3492	3673	4825	1334	1082	1408	992	1276	1314		1696	2948	2636	6903	6981	5543	1941	2082	2048	3774	4156	2159
IFITM1	XM_016137211.1		175	137	231	201	160	209	128	112	165	171	154	159		183	211	189	112	110	186	148	133	140	111	124	129		148	217	169	111	150	121	117	140	145	213	210	114
IFITM3	XM_016137893.1		473	384	578	443	428	477	285	275	350	562	501	468		479	486	483	1832	1886	2693	326	313	388	483	483	529		336	605	530	10381	11075	10311	302	328	442	2624	2518	1439
IFNA1	XM_016138209.1		21	20	22	21	20	27	14	16	12	30	20	11		9	13	14	27	28	42	15	17	5	8	11	4		12	32	21	33	43	25	28	33	35	43	45	33
IFNA4	XM_016160415.1		20	19	29	21	27	39	20	15	14	25	20	25		21	32	17	40	30	51	21	22	24	8	32	18		15	17	21	38	39	31	17	31	28	21	38	19
IFNAR1	XM_016162418.1		2409	1970	2830	2197	2067	1968	1460	1360	1966	1894	1644	1670		2440	2817	2839	1460	1610	1985	1922	1547	2238	1378	1921	1981		2897	4565	4165	1592	1516	1093	2974	3060	3559	3649	3319	2085
IFNAR2	XM_016162392.1		1997	1659	2484	1993	1920	1922	1177	1177	1772	1841	1628	1762		2100	2444	2388	1508	1668	2170	1582	1321	1849	1298	1666	1880		2247	3467	3213	1495	1647	1375	1839	1987	2581	2944	2734	1679
IFNB1	XM_016160417.1		13	10	16	38	34	48	7	9	8	9	13	10		13	8	9	370	297	469	9	12	11	5	9	9		5	9	16	114	117	104	13	14	10	20	13	13
IFNE	XM_016137522.1		5	7	10	9	4	6	8	12	9	10	4	9		10	11	7	14	8	11	7	8	7	11	7	6		10	12	8	14	8	11	9	6	10	9	8	11
IFNG	XM_016148477.1		24	20	14	22	18	21	13	9	16	25	13	26		12	24	18	20	23	29	12	18	16	13	12	14		9	26	24	32	32	19	25	28	25	36	42	18
IFNGR1	XM_016165854.1		1159	895	1399	1222	1132	1169	682	683	1004	962	1007	1009		1129	1283	1361	827	890	1146	854	774	1033	699	880	1022		1344	2234	1875	1321	1317	1007	1777	1952	2035	1995	1764	1152
IFNGR2	XM_016162332.1		886	729	1144	858	830	839	558	554	757	748	701	730		871	1106	1052	674	701	948	718	597	813	537	754	718		859	1365	1213	824	936	752	830	881	1003	1137	1090	627
IFNL1	XM_016166772.1		8	10	6	10	7	13	4	2	6	4	7	9		7	9	15	33	20	24	7	7	6	4	9	4		4	7	10	14	9	14	11	10	6	11	8	5
IFNL3	XM_016165226.1		17	16	15	28	16	18	18	6	11	21	22	9		11	19	12	17	22	22	14	13	15	12	5	6		6	25	14	42	60	77	21	21	16	22	22	16
IKBKAP	XM_016130003.1		542	428	685	538	436	472	342	325	476	502	427	425		630	707	751	434	467	557	510	478	593	379	538	569		643	980	865	489	459	386	617	662	744	762	628	488
IKBKB	XM_016127423.1		245	218	325	286	271	260	161	154	230	226	190	206		292	280	333	178	200	242	220	187	274	170	232	202		289	478	496	339	339	268	324	335	378	463	409	269
IKBKE	XM_016129263.1		32	22	48	41	35	29	26	27	37	40	30	20		27	44	28	36	39	66	29	32	41	27	28	24		43	59	59	58	51	40	51	51	54	75	67	29
IKBKG	XM_016123906.1		124	109	144	120	106	118	70	74	96	102	113	103		157	144	143	92	96	112	107	66	128	100	102	134		140	211	206	115	132	99	143	149	167	166	166	101
IL10	XM_016129276.1		11	6	13	16	5	9	7	9	5	7	14	8		11	10	10	10	8	9	8	7	8	14	6	4		7	16	17	17	8	11	16	11	6	16	12	8
IL15	XM_016123283.1		52	61	51	75	63	73	35	24	49	50	39	46		66	75	79	200	243	306	61	51	88	46	61	57		87	123	137	170	174	157	92	80	94	134	135	82
IL18RAP	XM_016120790.1		108	95	127	101	104	98	68	74	115	107	90	88		81	69	72	122	157	186	59	53	55	43	66	59		32	47	44	59	40	56	39	39	47	70	56	39
IL2RA	XM_016136425.1		38	29	55	40	35	44	25	23	35	37	36	28		30	38	41	29	33	54	39	33	31	30	28	26		31	68	59	62	76	60	47	40	53	63	57	35
IL4R	XM_016136776.1		810	632	945	735	720	723	580	509	862	697	657	598		461	549	543	539	635	831	421	328	442	326	456	455		317	521	502	612	619	702	332	332	470	467	510	280
IRAK1	XM_016158797.1		573	486	775	575	542	588	367	325	542	479	499	507		699	758	771	513	546	717	590	464	680	438	582	579		441	719	630	620	642	554	622	710	794	640	613	354
IRAK2	XM_016121378.1		222	179	291	224	219	234	138	144	229	185	179	230		207	209	208	211	214	296	144	125	192	143	150	166		190	313	245	223	241	228	224	207	266	256	203	153
IRAK3	XM_016139923.1		16	13	13	18	11	8	9	15	9	16	9	12		10	18	17	13	15	20	11	20	15	5	16	12		13	27	21	18	19	11	16	18	18	22	19	16
IRAK4	XM_016146461.1		400	378	499	411	404	347	241	233	384	331	330	344		364	455	421	275	293	384	310	248	350	239	300	316		394	561	555	299	303	266	396	398	429	466	456	266
IRF1	XM_016118411.1		157	148	228	204	136	167	128	82	128	189	149	162		95	119	113	443	410	601	77	75	80	79	76	91		139	229	184	290	283	254	140	132	154	272	265	104
IRF3	XM_016122378.1		2130	1754	2690	2290	2203	2235	1387	1377	2005	1896	1844	2055		2224	2473	2616	1551	1875	2319	1748	1415	2137	1388	1950	2126		2314	3370	3147	1921	1950	1771	2377	2472	2980	2942	2546	1799
IRF4	XM_016159513.1		93	64	102	96	73	83	66	71	85	83	94	56		91	101	121	87	80	93	79	64	100	62	81	81		97	153	151	114	125	117	114	111	112	143	160	73
IRF5	XM_016148674.1		27	25	23	19	15	16	12	17	19	22	20	21		19	25	25	22	34	29	16	28	25	26	11	26		16	21	33	22	35	44	14	26	25	24	25	23
IRF7	XM_016138174.1		124	121	146	130	135	128	85	65	110	623	468	537		117	106	128	2569	2653	3485	72	60	82	450	484	599		143	227	199	6587	7152	7038	111	124	153	2298	2136	1503
IRF8	XM_016129479.1		41	37	32	30	47	37	33	27	33	35	25	31		60	46	56	34	54	59	50	37	41	22	47	39		46	57	59	47	36	51	46	42	52	59	48	28
IRF9	XM_016120549.1		37	30	47	53	40	45	22	15	36	173	152	168		46	57	51	502	546	662	33	34	38	118	120	168		63	85	86	660	733	718	57	47	58	454	408	308
ISG15	XM_016144371.1		1642	1366	1931	1980	1783	2006	1031	1105	1563	3379	2934	3222		1581	1666	1718	12957	13634	18849	1152	1091	1437	3207	3789	4506		1108	1752	1484	41753	42921	40851	1232	1150	1444	13119	12002	8024
ISG20	XM_016151648.1		292	232	338	348	336	337	171	199	296	322	285	285		265	327	281	1217	1266	1626	231	226	279	254	325	297		157	186	175	4016	4378	4345	139	141	185	447	379	267
JAK1	XM_016159128.1		2215	1982	3160	2471	2020	2094	1697	1474	2138	1969	1772	1809		1802	2275	2008	1108	1236	1533	1365	1155	1531	915	1271	1280		2278	4012	3717	1576	1567	1135	2019	2175	2533	3088	3269	1539
JAK2	XM_016138353.1		585	508	696	607	547	476	446	387	560	524	426	495		605	697	685	971	1036	1318	414	453	543	358	465	589		868	1266	1167	1351	1467	1352	849	910	1106	1235	1056	662
JAK3	XM_016166814.1		17	10	4	10	5	5	6	7	12	5	9	9		12	12	9	4	10	12	10	5	4	10	9	8		12	14	12	15	15	7	10	15	14	15	16	13
JUN	XM_016159926.1		791	645	1017	984	819	825	524	490	741	734	642	700		1249	1454	1405	1543	1649	2058	1092	923	1218	754	1095	1067		1150	1707	1442	1945	1811	1464	1588	1647	1688	1707	1572	820
LCK	XM_016150453.1		23	21	24	15	14	19	13	24	18	16	13	11		13	25	10	9	17	15	22	23	8	16	19	12		20	28	24	17	14	20	28	31	20	25	26	14
LCP2	XM_016160160.1		37	41	41	43	39	31	20	19	32	37	25	31		33	33	35	31	37	47	27	37	35	28	30	25		16	18	24	50	37	51	26	24	21	33	30	14
LGALS9	XM_016119183.1		496	393	627	488	480	539	288	310	447	821	684	751		446	498	523	2490	2601	3717	318	340	380	1160	1315	1667		319	509	394	17181	18487	17473	297	294	393	6261	5750	4225
LIF	XM_016135543.1		1294	1188	1644	1456	1262	1388	1182	1057	1414	1175	1079	1056		893	1063	1022	1146	1201	1524	842	654	918	572	800	717		661	1036	798	734	760	612	740	805	791	987	973	407
LIMK1	XM_016130455.1		573	495	792	681	554	599	397	385	586	559	522	553		616	677	710	371	435	524	507	417	600	401	446	529		627	955	902	371	409	385	641	599	737	830	760	483
LTK	Bat_08.1		31	20	30	26	22	30	19	20	18	20	20	29		23	37	38	19	16	38	23	14	22	21	20	22		13	27	27	28	14	17	19	20	37	34	25	21
MAFF	XM_016161783.1		1362	1188	1804	1640	1462	1634	1170	1070	1647	1274	1201	1352		736	961	873	795	821	1044	724	597	766	512	637	682		614	969	795	857	851	684	872	1054	932	997	897	477
MAP2K1	XM_016141004.1		2533	2119	3091	2425	2223	2180	1588	1482	2227	2127	1898	1985		2667	3164	3037	1826	2010	2553	2238	1892	2645	1730	2290	2290		2129	3543	3120	2203	2192	1664	2601	2693	2951	2942	2710	1568
MAP2K4	XM_016158071.1		1036	836	1401	1202	1148	1220	664	680	1093	1042	994	1112		998	1097	1141	617	702	901	731	662	965	658	907	1010		1023	1603	1498	764	815	678	1035	1117	1396	1315	1157	863
MAP2K6	XM_016143636.1		5	7	9	3	7	4	3	3	1	6	3	4		3	2	6	5	5	10	3	4	2	5	4	2		5	7	8	4	10	2	6	6	6	10	3	5
MAP3K1	XM_016160455.1		145	127	226	152	152	172	117	87	162	160	126	135		202	245	216	144	147	182	182	124	185	127	164	217		242	354	311	261	280	196	259	245	305	302	293	193
MAP3K5	XM_016165843.1		771	587	916	726	685	698	458	431	634	643	576	635		799	980	1009	535	596	742	610	561	791	495	719	793		973	1596	1540	797	763	599	1119	1153	1322	1270	1271	808
MAP3K7	XM_016140590.1		1027	782	1294	1037	965	973	571	611	979	953	834	955		1146	1399	1413	878	949	1145	917	790	1115	738	1026	1171		1199	1846	1646	991	972	832	1261	1388	1690	1546	1410	1051
MAP3K9	XM_016139935.1		28	23	49	31	30	29	19	15	18	27	20	24		31	54	37	27	32	22	32	36	34	33	22	28		56	60	74	42	34	31	31	41	61	47	47	28
MAP4K1	XM_016165250.1		33	38	45	38	34	36	27	14	48	23	27	30		32	45	40	30	32	44	28	25	37	28	35	43		28	69	52	42	61	33	49	38	49	51	52	33
MAP4K2	XM_016157621.1		345	281	451	346	305	282	230	203	301	285	272	263		374	393	421	212	232	294	233	243	297	201	239	265		368	519	467	171	199	167	277	292	334	407	394	220
MAP4K4	XM_016120749.1		1679	1310	2235	1875	1633	1696	1085	1062	1715	1496	1366	1477		1553	1828	1735	1011	1166	1323	1247	1070	1583	1021	1301	1421		1449	2345	2034	981	986	799	1469	1594	1756	1857	1767	1135
MAPK1	XM_016120119.1		3183	2479	4036	3192	3169	3219	1901	1896	2841	2778	2693	3035		3191	3582	3902	2114	2395	3042	2416	2058	3013	2069	2778	3209		3354	5322	4975	2429	2446	2135	3374	3646	4754	4496	4046	2955
MAPK11	XM_016125346.1		563	481	741	560	516	476	365	335	474	535	435	470		768	858	916	420	486	640	620	497	735	457	652	637		794	1195	1114	651	719	611	704	766	947	989	1002	527
MAPK14	XM_016120216.1		2091	1623	2577	2111	1970	2017	1276	1261	1803	1835	1581	1918		2302	2864	2737	1421	1595	2019	1768	1526	2273	1518	2087	2306		2382	3782	3539	2042	1951	1638	2715	2855	3453	3143	3160	2004
MAPK3	XM_016155020.1		940	721	1131	904	854	950	532	555	828	814	718	806		945	1002	1038	572	614	774	634	577	784	542	806	806		975	1521	1448	567	582	521	894	994	1199	1302	1160	761
MAPK8	XM_016142851.1		2486	2096	3218	2631	2338	2434	1703	1589	2344	2235	1886	2175		2131	2680	2650	1417	1665	2024	1794	1614	2195	1465	1991	2139		1801	3018	2718	2241	2312	1648	2430	2545	2769	2591	2569	1548
MAPKAPK2	XM_016129236.1		2556	2156	3159	2605	2397	2325	1664	1627	2446	2114	1944	2136		2082	2577	2470	1551	1762	2041	1742	1556	2144	1383	1858	1884		2250	3590	3050	1947	1873	1513	2567	2753	3095	2975	2814	1564
MAPKAPK5	XM_016149728.1		1677	1315	2176	1778	1708	1806	1131	1080	1629	1644	1464	1656		1794	2149	2061	1263	1424	1726	1463	1238	1844	1184	1547	1802		1839	2955	2659	1492	1519	1179	1995	2015	2452	2546	2293	1563
MAVS	XM_016136334.1		694	587	951	785	674	698	476	450	654	620	564	628		996	1214	1153	604	691	820	764	666	936	609	814	844		1059	1761	1645	801	868	760	1130	1189	1369	1393	1399	754
MKNK1	XM_016159084.1		137	129	164	140	133	147	99	97	141	118	104	98		185	213	185	101	107	150	130	97	148	124	156	148		186	327	288	176	202	128	211	210	256	271	285	152
MX1	XM_016138227.1		877	678	1069	896	825	835	499	513	677	1043	886	1062		951	1009	1081	2723	2888	3908	781	663	884	850	1071	1213		895	1552	1352	5441	5598	5005	1253	1246	1408	3293	3299	2219
MX2	XM_016138223.1		37	29	54	45	34	40	23	23	35	32	32	27		32	35	51	68	73	114	26	36	28	40	41	27		29	47	39	118	128	91	35	32	58	64	71	42
MYC	XM_016136818.1		2266	1869	2590	2268	1990	1985	1720	1565	2000	1854	1777	1679		2092	2520	2373	2397	2588	3300	1783	1586	2175	1279	1797	1784		1319	2130	1677	2258	2067	1559	1964	2057	2193	2075	1865	1031
MYD88	XM_016123937.1		730	585	899	710	670	601	466	419	617	670	571	610		749	940	802	661	667	903	524	481	662	412	575	523		742	1296	1052	762	753	553	744	835	858	1054	1081	520
Marburgvirus GP	FJ750958.1		7	4	9	5	14	4	3	6	5	30	18	24		7	4	7	3	7	7	10	5	2	25	37	26		5	5	8	8	7	7	393	402	417	3025	2505	1658
Marburgvirus L	FJ750958.1		9	9	8	7	8	7	6	1	10	22	17	25		8	14	10	11	7	12	5	5	12	17	24	18		4	14	10	12	19	13	154	151	135	845	878	362
Marburgvirus NP	FJ750958.1		4	11	8	6	1	7	6	2	4	45	41	37		4	9	10	6	4	10	13	7	11	65	95	98		6	6	9	13	17	7	1441	1477	1409	10090	9298	4412
Marburgvirus VP24	FJ750958.1		8	10	9	11	12	11	7	5	9	36	24	39		7	5	7	9	5	7	18	10	6	33	43	33		6	13	9	12	11	9	514	514	523	4205	3621	1885
Marburgvirus VP30	FJ750958.1		8	9	9	9	9	7	11	11	9	27	30	29		9	9	15	7	13	9	8	15	5	29	39	36		6	12	9	11	12	10	511	458	467	3358	2829	1550
Marburgvirus VP35	FJ750958.1		8	10	8	3	5	7	8	9	16	27	32	25		6	18	8	8	9	12	8	11	12	55	72	51		6	14	10	8	12	17	899	813	927	6626	5272	2807
Marburgvirus VP40	FJ750958.1		11	7	11	10	6	7	11	6	8	24	30	37		15	13	11	8	8	20	11	13	15	54	103	88		10	9	10	16	13	12	1275	1239	1442	11149	8285	5564
Marburgvirus vRNA target 1	AS_FJ750958.1		29	30	17	28	37	38	38	40	41	469	445	436		29	40	29	35	21	27	50	52	42	369	406	409		23	39	30	27	27	22	236	296	280	2082	1932	1249
Marburgvirus vRNA target 2	AS_FJ750958.1		30	33	40	26	38	49	35	44	47	581	496	496		31	38	42	25	18	48	52	46	68	427	537	546		10	25	24	23	22	21	273	281	314	2368	2147	1393
Marburgvirus vRNA target 3	AS_FJ750958.1		13	20	17	10	13	14	29	33	20	489	475	450		16	15	11	18	20	11	22	30	37	337	406	359		7	13	18	19	15	19	219	259	227	2077	2268	1072
NEURL3	XM_016142936.1		27	19	21	36	29	34	18	29	29	16	22	24		30	36	34	37	51	79	28	31	24	29	31	26		13	29	33	47	48	63	20	23	47	32	36	15
NFKB1	XM_016159061.1		642	498	743	646	593	629	473	494	731	654	563	584		583	769	726	747	766	1008	507	468	615	413	566	662		499	803	756	848	851	759	522	547	660	699	734	477
NFKB2	XM_016154543.1		483	397	619	540	434	474	411	342	548	465	397	424		525	541	557	742	799	1057	422	355	533	324	437	360		471	785	633	1277	1274	965	490	519	575	711	672	331
NFKBIA	XM_016152089.1		512	496	628	972	872	885	356	417	605	573	569	605		375	431	419	2187	2389	3201	323	266	390	288	390	432		347	556	519	1763	1867	1911	381	390	474	611	497	321
NFKBIZ	XM_016154789.1		212	199	292	325	254	254	173	166	214	228	179	194		248	286	294	334	333	477	190	128	214	143	191	181		310	455	464	280	323	233	280	305	358	393	398	186
NOS3	XM_016163968.1		6	3	8	7	4	9	6	4	8	9	5	8		5	6	8	7	5	7	3	3	5	7	6	6		3	14	5	9	5	3	9	7	12	9	13	2
NRG2	XM_016166339.1		27	27	31	26	22	33	16	20	20	23	22	16		63	82	69	25	30	34	32	27	40	41	35	51		201	316	286	41	46	33	145	166	219	191	201	98
OAS1	XM_016149766.1		26	23	27	99	75	93	21	24	34	225	148	157		36	33	28	2972	2975	4389	16	35	28	281	263	385		25	60	37	8939	9863	9609	35	38	44	1613	1555	1140
OAS2	XM_016149648.1		187	135	209	272	249	289	85	92	173	648	544	588		194	188	195	4118	4353	6095	112	128	144	636	734	896		179	364	290	14264	14662	11790	223	204	246	4911	5119	3323
OASL	XM_016127222.1		100	91	131	218	160	205	59	52	92	123	104	111		147	172	160	2900	2923	4246	82	105	110	149	132	221		148	201	184	7835	8317	7486	150	131	194	651	669	503
OAZ1	XM_016163557.1		6756	5849	8143	6612	5890	6291	4552	4584	6335	5947	5334	5579		7796	8417	8745	5098	5630	6806	6402	5537	7183	5221	6736	6944		8257	12115	10389	6002	5690	4581	8824	9027	9916	10628	9101	5012
OSBP2	XM_016165158.1		12	20	23	24	21	20	16	10	16	24	8	16		14	21	16	35	53	75	15	14	14	16	10	14		11	23	22	70	68	72	16	14	23	55	43	34
PARP10	XM_016131902.1		101	75	131	91	98	98	40	61	70	118	109	114		109	109	130	372	373	524	74	70	75	124	134	117		127	168	184	527	575	499	90	104	136	396	427	208
PARP12	XM_016161866.1		273	222	338	280	293	280	163	161	247	413	326	407		237	256	232	1316	1305	1857	195	164	215	336	409	508		214	344	357	3578	3804	3324	263	279	309	1342	1379	926
PARP9	XM_016137031.1		197	177	300	272	202	230	138	127	234	325	260	221		189	219	197	609	612	877	145	104	169	220	299	278		200	407	330	1773	1720	1331	229	245	239	1154	1293	629
PDGFRB	XM_016118747.1		504	436	679	565	479	491	349	335	523	463	429	420		576	617	637	349	373	487	479	377	589	355	433	507		596	896	848	400	383	379	560	555	648	755	749	430
PLAU	XM_016120830.1		1606	1287	1957	1693	1546	1624	1037	1059	1545	1343	1328	1353		1026	1386	1303	780	872	1067	869	705	986	683	923	1043		924	1434	1294	1040	1071	939	1063	1200	1294	1337	1225	743
PLAUR	XM_016147706.1		3769	3256	4660	4090	3572	4029	2814	2696	4050	3413	3282	3620		2766	3433	3311	3061	3475	4482	2782	2475	3266	2025	2755	2818		2016	3054	2528	4507	4296	3653	3344	3492	3595	3037	2721	1663
PML	XM_016124973.1		280	261	352	276	205	238	171	154	256	303	214	215		406	451	414	755	759	1000	306	283	363	255	365	358		400	576	530	1236	1291	1077	373	380	438	640	645	344
POLR2A	XM_016137084.1		2882	2251	3535	2980	2639	2775	1705	1835	2688	2537	2243	2426		2655	3125	3061	1763	1931	2562	1984	1674	2516	1653	2063	2399		2821	4318	3913	2106	2062	1723	2736	2855	3433	3436	3103	2139
PPIA	XM_016147880.1		37564	31761	47951	38809	34397	37688	24144	23424	35522	33152	30336	32598		43187	48377	49462	28354	31340	39928	33388	29390	39360	26567	35114	37206		40812	65383	55422	29156	28630	22648	45556	47619	57221	57255	49869	28949
PRKCA	XM_016143694.1		244	212	303	274	262	285	155	185	249	256	239	224		223	270	249	162	179	225	185	182	240	161	217	213		187	280	251	148	158	130	204	221	207	232	199	137
PRKCB	XM_016155512.1		14	11	11	18	10	18	7	10	14	12	9	7		17	14	12	18	12	15	14	11	12	6	10	10		13	14	19	26	25	20	14	23	13	17	13	11
PRKCD	XM_016156388.1		399	290	521	413	390	424	247	251	395	364	330	353		316	321	357	254	295	397	264	199	284	191	298	300		385	567	497	354	393	352	355	369	470	486	465	305
PSMB9	XM_016147046.1		216	176	281	224	183	225	120	153	199	193	188	186		204	240	253	668	646	952	168	176	174	181	220	199		219	322	274	1925	1872	1739	259	244	321	500	484	260
PTK2	XM_016133569.1		796	632	984	758	750	751	480	468	705	692	615	664		833	1063	973	636	676	848	712	597	881	532	743	740		773	1266	1254	772	803	671	862	878	999	1049	1022	598
PTPN2	XM_016119870.1		1222	1155	1785	1325	1166	1163	870	792	1197	1127	1070	1060		1040	1397	1285	847	876	1055	871	724	1008	559	819	743		1021	1927	1679	1157	1050	791	1238	1315	1343	1563	1504	777
RAB5A	XM_016120109.1		2770	2489	3842	3168	2905	3022	1951	1903	2791	2558	2403	2595		2108	2639	2558	1277	1454	1703	1767	1468	1966	1298	1650	1855		2399	4035	3513	1832	1888	1392	2595	2755	3080	3341	3172	1757
RAF1	XM_016162698.1		59	47	71	71	63	55	49	49	64	42	37	52		58	74	64	41	50	50	49	42	60	42	48	52		81	91	116	64	60	46	67	65	86	82	84	46
RELA	XM_016119444.1		1167	972	1472	1215	1161	1164	709	769	1155	995	985	1037		1285	1512	1570	1116	1185	1516	1033	906	1225	798	1122	1238		1139	1733	1559	1481	1465	1318	1274	1302	1600	1544	1414	893
RELB	XM_016150272.1		261	228	359	325	287	337	254	304	407	296	274	339		80	134	130	371	455	555	97	86	119	109	105	131		58	94	101	307	351	364	80	72	109	114	112	61
RIPK1	XM_016166675.1		569	484	821	598	548	537	381	343	531	489	470	466		364	469	455	377	400	491	277	240	325	210	254	263		350	793	607	649	603	461	476	531	488	641	748	341
RIPK2	XM_016138678.1		951	844	1404	1160	1099	1060	639	647	1057	1095	1024	1133		781	1037	1018	2164	2319	3069	677	579	879	612	899	942		837	1226	1115	2947	2995	2656	1015	952	1093	1495	1382	874
RNASEL	XM_016145548.1		617	545	738	610	584	564	411	442	577	552	513	538		537	649	600	656	710	973	389	336	457	368	449	467		439	676	583	733	728	658	480	502	527	709	634	413
RNF213	XM_016143298.1		70	60	116	67	72	82	55	43	68	233	189	187		87	107	91	946	1032	1360	73	47	84	128	162	191		104	179	181	1742	1827	1348	99	107	103	807	928	522
ROCK2	XM_016127096.1		2012	1676	2671	2240	2059	2003	1363	1356	1994	1937	1638	1836		1966	2330	2202	1206	1401	1710	1610	1329	1923	1168	1650	1722		2051	3407	3042	1512	1461	1077	2332	2431	2633	2678	2800	1534
RPS6KA5	XM_016154272.1		85	73	115	116	90	88	53	54	74	78	78	66		48	70	45	34	27	52	36	40	46	38	39	30		66	124	115	76	72	61	80	74	104	94	109	63
RSAD2	XM_016121086.1		44	40	70	154	131	163	21	32	62	340	295	312		29	29	31	4698	4827	6947	23	23	24	93	101	138		26	52	36	3390	3729	3703	27	34	49	711	713	577
S100A12	XM_016126059.1		86	59	111	89	92	100	70	64	95	85	79	94		99	119	112	57	77	104	106	66	92	94	78	85		69	119	92	141	169	134	148	129	156	123	108	64
SAMD9L	XM_016161312.1		41	28	28	64	57	75	16	11	28	223	179	199		42	31	38	1835	1805	2583	28	24	36	299	307	430		43	53	55	3440	3685	3297	55	46	44	1631	1535	1326
SDHA	XM_016124665.1		2568	2279	3418	2691	2441	2486	1720	1665	2427	2173	2038	2209		2561	3217	3145	1793	1893	2346	2194	1753	2496	1599	2200	2314		2806	4545	4084	2258	2265	1696	3047	3101	3495	3801	3601	1933
SOCS1	XM_016159682.1		50	54	83	75	69	80	37	41	56	53	59	49		70	76	79	390	386	581	61	53	53	38	52	41		67	112	103	177	203	159	71	71	89	142	161	63
SRC	XM_016148294.1		696	643	840	723	647	612	490	421	597	677	556	580		745	983	887	482	540	629	639	505	713	451	647	610		665	1173	1018	527	600	434	716	669	831	942	869	497
SST	XM_016136239.1		132	130	176	143	108	133	93	96	129	114	95	95		196	230	188	122	109	144	168	186	203	129	152	159		429	628	371	125	121	55	937	1113	1059	611	476	216
STAT1	XM_016161581.1		971	804	1172	969	899	923	566	621	908	1205	1022	1056		1025	1139	1132	3000	3212	4073	754	689	924	1054	1340	1478		1084	1719	1616	5972	6488	5934	991	1094	1433	3676	3296	2693
STAT2	XM_016165730.1		393	336	471	414	342	361	227	219	327	472	356	418		485	502	551	1176	1174	1728	295	253	410	363	453	524		550	814	821	1743	1868	1847	516	520	626	1213	1127	681
STAT3	XM_016150869.1		1414	1108	1890	1436	1329	1300	936	880	1394	1264	1114	1209		1177	1362	1391	928	982	1289	950	702	1076	719	898	996		1446	2307	2075	1013	1080	905	1534	1588	1796	1908	1784	1200
STAT5	XM_016150863.1		252	233	312	290	248	222	189	174	228	218	194	193		287	331	348	277	284	359	227	189	273	158	231	205		270	401	353	357	341	353	299	314	350	328	284	196
SUMO1	XM_016161957.1		2716	2191	3339	2585	2249	2517	1743	1690	2327	2313	2048	2174		2404	2824	2856	1521	1677	2166	1894	1595	2068	1390	1908	1862		2466	4117	3661	1730	1911	1430	2614	2655	3144	3523	3263	1783
SYK	XM_016160491.1		18	4	13	12	7	16	6	11	20	10	14	10		8	13	12	7	8	14	8	19	6	6	13	9		9	11	10	12	16	13	14	17	12	14	14	12
Sendai virus fusion protein - F	AB855654.1		12	12	7	551	567	568	10	14	13	13	17	14		12	19	11	412	366	489	13	11	15	11	13	12		8	15	12	361	704	188	13	20	9	14	24	4
Sendai virus hemagglutinin-neuraminidase - HN	AB855654.1		10	3	8	429	426	427	3	6	7	4	6	4		2	4	1	247	281	351	4	1	4	4	3	7		6	11	5	228	536	156	5	10	6	6	2	1
Sendai virus large protein - L	AB855654.1		9	13	16	473	434	483	7	8	15	12	16	14		7	10	19	284	291	375	8	11	11	12	19	6		13	25	16	293	638	173	10	15	21	18	30	9
Sendai virus matrix protein - M	AB855654.1		7	5	7	478	451	504	3	3	2	5	8	6		1	7	6	372	391	489	9	1	7	7	11	9		6	5	6	285	634	162	3	3	8	7	7	4
Sendai virus nucleoprotein - N	AB855654.1		19	17	29	504	439	497	14	11	14	16	17	22		26	27	29	404	455	581	15	23	22	20	21	15		10	15	14	369	683	176	19	13	28	24	40	12
Sendai virus phosphoprotein - P	AB855654.1		4	5	10	512	447	449	6	6	7	6	13	7		8	7	7	408	444	529	12	6	6	4	5	4		8	13	6	267	622	141	9	8	5	9	12	8
Sendai virus vRNA target 1	AS_AB855654.1		34	30	32	1355	1458	1460	27	26	23	36	33	31		32	39	36	950	867	1156	24	24	30	16	48	32		19	22	28	980	2458	503	22	31	30	37	44	21
Sendai virus vRNA target 2	AS_AB855654.1		28	23	41	1807	2023	1807	22	30	20	22	26	24		30	40	44	1203	1134	1555	37	25	25	20	39	25		26	21	25	1271	3179	624	26	18	44	34	26	8
Sendai virus vRNA target 3	AS_AB855654.1		3	6	5	942	981	980	4	1	4	5	5	5		5	8	11	659	638	844	5	5	7	3	5	8		3	6	10	695	1757	385	4	9	3	6	6	6
TAP1	XM_016147042.1		508	416	629	563	498	521	348	310	499	510	474	519		493	607	583	1737	1779	2411	416	347	514	385	454	555		517	899	844	3900	3863	3136	662	667	811	1234	1195	702
TAP2	XM_016147043.1		552	420	732	655	496	626	347	324	529	539	505	518		563	640	613	1337	1345	1893	452	444	583	387	592	627		493	814	653	1830	1801	1511	634	619	737	970	912	593
TBK1	XM_016139902.1		1296	988	1518	1234	1197	1200	744	707	1104	1082	967	1138		1082	1215	1313	750	876	1123	831	717	966	690	881	1038		1108	1798	1659	1064	1165	998	1144	1185	1418	1561	1443	907
TBP	XM_016125076.1		557	496	748	576	458	511	355	328	509	535	405	455		553	744	629	332	411	501	404	390	473	344	407	443		641	1147	914	589	588	427	677	692	801	884	924	376
TGFBR1	XM_016125991.1		3594	3140	4981	3842	3277	3298	2590	2167	3309	3247	2895	2915		3481	4446	4180	2292	2582	3123	2909	2587	3477	2003	2814	2761		3354	6149	5136	2894	2663	1811	3946	4530	4387	4763	5209	2426
TGFBR2	XM_016140790.1		2322	1897	2916	2382	2439	2393	1326	1462	2307	2036	1882	2021		2278	2594	2641	1192	1479	1866	1787	1526	2137	1408	1905	2323		2318	3795	3371	1371	1277	1076	2449	2651	3249	2968	2681	1967
TLR3	XM_016143919.1		10	9	14	14	16	7	14	10	10	16	12	10		14	12	13	11	18	26	7	10	7	12	8	5		5	17	15	38	23	36	16	21	20	15	30	19
TLR4	XM_016152210.1		11	8	12	11	7	16	5	8	8	12	14	7		3	6	3	3	5	13	10	9	7	5	6	2		7	9	16	13	9	14	14	12	5	14	21	17
TLR7	XM_016119579.1		11	7	13	8	6	14	10	7	8	10	11	6		4	8	4	7	3	10	4	10	3	6	5	1		7	17	16	20	18	11	7	15	11	17	20	9
TLR9	XM_016133206.1		12	6	12	11	11	9	10	6	9	13	9	11		7	10	18	8	11	8	7	8	8	8	4	4		11	11	11	20	18	12	10	21	14	15	17	7
TMEM173	XM_016166384.1		694	582	970	715	670	609	406	462	658	588	526	580		802	866	931	489	544	689	712	538	762	513	672	708		729	1161	1029	585	595	474	758	819	903	950	813	548
TNF	XM_016121699.1		35	21	40	88	89	71	25	28	42	41	36	52		39	31	39	260	283	399	38	42	36	31	33	39		24	28	37	120	102	152	29	35	59	46	63	31
TNFAIP3	XM_016135579.1		82	79	103	188	188	189	82	73	97	76	72	88		70	91	71	656	677	918	70	47	78	58	72	86		29	51	35	508	498	461	54	53	69	56	59	35
TNFRSF17	XM_016156899.1		111	90	140	98	94	108	53	57	93	102	71	84		73	73	87	61	68	90	62	52	89	30	54	55		80	130	117	97	87	64	74	74	84	99	111	67
TNFRSF1B	XM_016149445.1		105	69	111	103	89	79	61	65	81	82	68	83		86	97	101	84	92	114	81	64	79	64	78	93		50	111	84	109	115	99	75	91	102	95	87	58
TNFSF10	XM_016155824.1		17	15	24	12	14	7	19	17	9	19	10	12		20	15	12	285	243	391	18	12	13	9	8	13		13	16	14	482	554	667	15	14	13	30	30	31
TNFSF13	XM_016137083.1		16	10	15	9	14	11	11	5	7	10	10	10		8	17	8	9	10	12	13	6	10	6	4	4		8	22	15	11	10	10	20	18	6	13	24	10
TOMM70	XM_016144703.1		3221	2742	4305	3487	3159	3196	2239	2124	3146	2924	2683	3091		3492	4065	3923	2435	2842	3381	2948	2713	3582	2122	2859	3103		3077	5253	4639	3520	3492	2513	3668	3913	4210	4291	4387	2552
TP53	XM_016154772.1		3773	3111	5003	3823	3314	3474	2564	2253	3434	3323	2850	3142		3574	4280	4012	2705	3093	3964	2741	2282	3052	2168	2792	2669		4333	7223	6241	5627	5737	4279	4614	4717	5057	6071	6102	3055
TRADD	XM_016163455.1		434	386	478	418	358	399	263	279	372	370	306	360		517	567	568	349	387	524	413	344	478	323	448	405		496	739	737	413	439	393	484	554	676	676	585	344
TRAF1	XM_016155964.1		885	659	1048	828	778	817	586	579	766	697	663	686		1058	1199	1136	1102	1219	1496	1044	881	1258	737	1060	1038		608	991	812	1512	1565	1279	1055	1010	1055	824	688	478
TRAF2	XM_016130937.1		358	258	408	327	298	258	223	217	281	291	221	267		509	619	572	431	468	585	404	395	537	318	443	482		472	730	638	600	532	451	540	579	614	584	578	323
TRAF3	XM_016165986.1		494	362	683	572	523	625	363	355	614	542	525	546		466	559	552	432	498	637	418	372	537	323	467	497		390	603	510	557	601	495	506	474	579	521	519	387
TRAF4	XM_016139045.1		327	264	378	313	276	272	206	229	278	272	254	218		377	386	372	176	201	232	285	212	307	212	275	271		532	763	678	262	264	222	488	535	589	606	561	285
TRAF5	XM_016166503.1		268	228	372	292	306	339	207	235	300	292	269	291		367	447	460	273	345	433	314	235	376	280	400	398		288	436	402	282	294	272	328	349	443	423	406	271
TRAF6	XM_016123250.1		1009	888	1260	1064	1090	1087	629	661	981	840	790	882		759	1009	911	491	633	756	658	562	800	481	634	744		925	1401	1323	819	815	660	1013	985	1166	1250	1176	762
TRIB3	XM_016148877.1		126	98	148	117	120	116	63	79	88	116	99	112		105	112	111	94	112	160	99	77	107	72	92	69		113	231	169	271	339	283	169	205	235	227	227	119
TRIM14	XM_016146284.1		48	38	40	43	40	49	33	35	49	86	77	82		54	55	59	244	296	396	57	44	57	77	104	102		51	82	79	454	548	529	49	51	86	240	261	176
TUBB	XM_016120699.1		38358	31255	47589	39287	37529	39715	22962	24092	36829	35512	32253	36595		48262	54924	56074	32369	36493	45931	37418	32257	45434	32336	42332	48009		52027	81921	73054	39683	39945	33558	59632	61138	73342	69427	61116	40218
TYK2	XM_016153446.1		317	254	379	304	277	286	185	188	260	251	230	250		403	525	529	242	286	388	320	266	458	245	384	376		495	646	637	300	335	274	434	440	583	568	558	346
UBB	XM_016145122.1		90362	75711	112085	96145	92566	96990	58294	61718	87794	80959	75754	83754		104211	128077	128134	73922	84964	114501	91046	77443	108189	77510	103187	107072		102631	156737	141894	107994	110118	96108	115024	119329	139424	137016	130672	79982
UBE2L6	XM_016160057.1		36	43	44	46	39	44	22	26	34	50	48	33		47	73	61	261	298	397	53	35	48	33	57	63		48	92	75	442	502	544	54	45	65	107	106	48
USP18	XM_016125413.1		14	14	27	33	34	42	19	16	21	100	100	89		26	27	24	2074	1922	3074	19	21	17	164	200	256		20	28	31	7945	8743	8008	18	20	32	1361	1387	1042
WNT2	XM_016135472.1		14	34	28	18	15	19	17	17	16	22	19	18		29	32	36	13	18	22	27	15	27	23	21	18		31	57	41	26	22	15	42	39	42	38	54	31
XAF1	XM_016138784.1		80	80	113	119	91	106	63	46	63	310	275	297		86	138	126	1134	1118	1645	73	58	82	246	310	373		94	188	180	2206	2322	2095	104	118	112	1509	1516	915
ZAP70	XM_016142985.1		15	14	9	11	8	13	12	11	12	18	12	14		8	8	11	9	10	8	7	13	10	9	10	6		13	17	12	8	11	7	14	14	11	15	18	18
ZBP1	XM_016124945.1		11	15	17	33	30	37	10	12	14	27	20	15		11	23	11	848	759	1173	11	8	9	16	19	24		10	18	17	3114	3261	3509	10	23	24	71	62	51
NEG_A	ERCC_00096.1		18	14	20	18	24	19	18	19	12	11	22	19		18	16	10	22	18	17	21	15	18	19	12	19		16	20	14	13	15	14	19	20	16	18	18	4
NEG_B	ERCC_00041.1		10	9	12	14	8	21	10	16	11	13	7	22		13	15	14	7	15	11	10	11	16	8	19	9		18	18	17	7	7	7	12	16	11	17	10	6
NEG_C	ERCC_00019.1		20	17	13	11	16	10	21	9	13	13	11	9		12	19	14	9	11	5	9	15	15	16	14	10		13	8	15	14	11	10	11	6	10	15	9	4
NEG_D	ERCC_00076.1		13	8	15	9	14	14	11	10	9	9	15	16		11	14	13	8	9	22	5	16	14	5	12	12		3	20	7	7	10	3	3	7	20	9	11	13
NEG_E	ERCC_00098.1		20	15	12	15	12	22	15	12	18	25	11	14		17	15	9	19	13	21	13	22	14	23	14	4		10	16	10	14	15	15	20	20	9	18	11	6
NEG_F	ERCC_00126.1		21	16	20	25	21	24	22	25	21	17	24	15		21	27	24	24	15	20	21	20	23	22	20	19		17	25	11	17	18	14	23	20	13	12	10	4
NEG_G	ERCC_00144.1		27	16	30	28	20	25	9	20	20	26	24	22		25	28	35	13	17	32	22	15	28	18	23	22		15	19	16	14	12	20	19	14	32	19	20	12
NEG_H	ERCC_00154.1		23	24	21	20	27	22	11	14	10	13	15	20		19	28	30	10	15	23	20	26	17	16	28	13		12	21	16	15	22	15	18	19	31	24	31	8
POS_A	ERCC_00117.1		61733	63518	66947	65192	55305	60181	70979	63711	66599	68964	63014	54099		71694	59177	63312	51545	56850	48187	58430	68552	62729	65059	60656	44995		62642	63696	46092	45721	39513	31640	64623	69066	51757	60864	47368	23267
POS_B	ERCC_00112.1		15101	15903	15973	15638	12747	13646	18137	15682	15942	16222	14772	12265		16433	13707	14819	11550	12752	11004	13587	16002	14661	14506	13828	9745		14375	15194	11141	10779	8966	7049	15542	16221	11752	14143	11109	5161
POS_C	ERCC_00002.1		5584	5518	5365	5351	4666	5017	6262	5641	5687	5759	5184	4491		6179	4669	5427	4465	4830	4199	4601	5630	5347	5744	5462	4463		5256	4852	3678	3658	3010	2609	4985	5244	4452	4687	3529	1918
POS_D	ERCC_00092.1		1359	1367	1348	1330	1131	1265	1514	1338	1412	1463	1268	1122		1525	1182	1365	1069	1209	1016	1096	1380	1311	1422	1286	1014		1185	1199	901	890	829	682	1306	1318	1048	1197	904	502
POS_E	ERCC_00035.1		294	290	306	287	289	315	356	281	300	365	305	283		320	266	326	262	271	241	290	375	339	367	337	232		282	262	221	218	173	158	309	311	263	286	231	117
POS_F	ERCC_00034.1		115	120	106	128	86	98	119	98	130	126	100	87		102	110	113	94	101	88	95	105	100	138	106	93		90	85	80	75	79	67	111	117	92	82	75	41

## Sheet: ALL_normalized_data 3hpi
ALL - normalized log2 count data
		ABL1-mRNA	AKT3-mRNA	ATF2-mRNA	ATM-mRNA	BCL10-mRNA	BCL2-mRNA	BDNF-mRNA	BID-mRNA	BLK-mRNA	BST2-mRNA	BTK-mRNA	C2-mRNA	C3-mRNA	CASP10-mRNA	CASP1-mRNA	CASP2-mRNA	CASP3-mRNA	CASP8-mRNA	CCL5-mRNA	CD274-mRNA	CD40-mRNA	CD7-mRNA	CDKN1A-mRNA	CFL1-mRNA	CHUK-mRNA	CMPK2-mRNA	COL4A3-mRNA	COMP-mRNA	CSF1-mRNA	CX3CL1-mRNA	CXCL10-mRNA	CXCL11-mRNA	DDX50-mRNA	DDX58-mRNA	DHX38-mRNA	DHX58-mRNA	DPP4-mRNA	DTX3L-mRNA	EIF2AK2-mRNA	ENTPD1-mRNA	ERCC3-mRNA	FADD-mRNA	FAS-mRNA	FLT1-mRNA	FN1-mRNA	FOS-mRNA	FOXJ1-mRNA	FYN-mRNA
20170510_30101950370318-01_Sample01_01.RCC	Mock	10.7069	7.88479	8.95343	9.78022	10.6755	8.06823	6.26893	11.2447	5.17207	8.10543	2.32407	5.25007	7.68865	10.7478	5.04654	9.64058	9.74024	8.46158	5.46158	5.42841	6.82232	7.48596	9.15696	13.7852	9.97799	8.32858	3.00215	5.3597	11.4216	11.0307	4.52571	1.58711	8.01895	6.02451	8.74361	3.00215	5.3597	7.29677	9.43886	3.17207	10.884	10.7736	7.80305	3.46158	10.9816	7.342	7.22131	5.00215
20170510_30101950370318-01_Sample02_02.RCC	Mock	10.7213	7.85466	9.02624	9.78418	10.7203	8.22629	6.29914	11.1274	4.8986	8.08764	2.57668	5.20895	7.8246	10.7832	4.83971	9.52621	9.69769	8.35804	4.8986	5.80934	6.44457	7.18549	9.17361	13.724	9.93599	8.50268	3.25475	5.6123	11.3316	11.0459	4.64707	3.25475	8.11273	6.50268	8.84346	3.25475	5.38403	7.27712	9.57216	3.71418	10.8425	10.7566	7.92717	4.34221	10.8777	7.44457	7.18549	5.20895
20170510_30101950370318-01_Sample03_03.RCC	Mock	10.7154	7.98684	9.04862	9.83359	10.6983	8.29062	6.24988	11.2428	5.05723	7.97325	3.47227	5.4198	7.78904	10.8096	4.5229	9.731	9.73235	8.44299	5.30877	5.68728	6.47227	7.4978	9.1963	13.6818	9.95032	8.51666	2.98684	5.68728	11.3191	11.007	4.66491	2.83484	8.06152	6.14065	8.89373	3.36535	5.39284	7.37227	9.67754	2.83484	10.8096	10.8083	7.75238	3.75238	10.9818	7.55366	7.18848	4.36535
20170510_30101950370318-01_Sample04_04.RCC	SeV	10.7637	7.99418	9.00773	9.73549	10.7549	8.37478	6.28418	11.2105	4.80231	7.85122	1.52929	5.43618	7.67225	10.8085	5.26626	9.62381	9.71417	8.44418	5.9667	6.40376	6.92161	7.49123	9.264	13.6181	9.93302	8.53305	3.40376	5.52929	11.5659	11.0151	7.50657	4.03179	8.08388	6.58819	8.7549	4.26626	5.40376	7.22973	9.72569	4.11426	10.7961	10.8346	7.70588	3.11426	10.9443	7.6858	7.22046	5.15378
20170510_30101950370318-01_Sample05_05.RCC	SeV	10.7097	7.9213	9.03291	9.83403	10.8012	8.29981	6.58361	11.1263	5.6304	7.97668	3.07581	5.43336	7.73402	10.7597	5.12021	9.51668	9.60133	8.44213	5.77625	6.39774	6.9087	7.64567	9.22047	13.6012	10.0373	8.4465	3.53524	4.71967	11.473	10.9221	6.77625	3.9827	7.97063	6.70517	8.844	3.53524	5.20509	7.42454	9.56566	3.53524	10.9493	10.9111	7.87023	3.66077	11.0638	7.43336	7.09818	5.28526
20170510_30101950370318-01_Sample06_06.RCC	SeV	10.7205	7.875	9.01879	9.80894	10.852	8.11795	6.41084	11.1259	5.39335	7.94869	0.0358012	5.76372	7.49523	10.7258	5.0802	9.56718	9.50748	8.48701	6.01308	6.49523	6.89378	7.36672	9.14954	13.5958	9.91997	8.48701	1.62076	5.55936	11.5171	11.0428	7.36672	2.84316	7.93667	6.96654	8.81716	3.73624	5.70823	7.3212	9.62452	3.62076	10.9359	10.856	7.91844	3.35773	11.0095	7.49523	7.13383	5.16508
20170510_30101950370318-01_Sample07_07.RCC	MARV WT	10.991	8.03452	9.03891	9.87909	10.8531	8.42516	6.69934	11.2258	5.48432	7.93436	2.26193	5.80625	7.61948	10.7604	5.06929	9.69656	9.71589	8.43186	5.43186	6.16882	7.1364	7.34939	9.40489	13.7541	9.81139	8.32802	2.67697	5.1364	11.5966	11.1608	4.48432	3.26193	8.1116	6.32082	9.02126	1.67697	5.72136	7.40489	9.80367	2.9989	10.8037	10.7035	8.23921	3.67697	10.9438	7.75378	6.76443	4.67697
20170510_30101950370318-01_Sample08_08.RCC	MARV WT	10.8391	7.83154	8.74788	9.74249	10.9901	8.21318	6.35422	11.2171	4.58869	8.17365	2.68179	6.07411	7.65907	10.7138	5.32565	9.46315	9.65046	8.38223	5.53978	5.76926	7.07411	7.42326	9.41311	13.7425	9.88637	8.2965	3.68179	6.17365	11.556	11.1309	3.85172	2.68179	8.23638	6.35422	8.78508	3.00372	5.68179	7.23638	9.43668	3.85172	10.9082	10.8404	8.1494	3.26676	10.9591	7.71522	6.63599	4.92972
20170510_30101950370318-01_Sample09_09.RCC	MARV WT	10.9284	7.85014	8.95148	9.74661	10.938	8.39155	6.47298	11.1112	5.57486	7.73014	2.70039	5.32488	7.63899	10.6786	4.20289	9.54169	9.63507	8.40083	5.06963	5.94832	6.88361	7.40083	9.38456	13.7204	9.89679	8.26518	3.57486	5.47298	11.5708	11.1133	3.81587	3.11543	7.92921	6.40083	8.65846	3.57486	5.02232	7.32488	9.59319	3.57486	10.8133	10.7781	8.05207	4.50775	10.968	7.70039	6.81587	5.15982
20170510_30101950370318-01_Sample10_10.RCC	MARV VP35mut	10.7456	8.22248	9.14199	9.93747	10.7181	8.13606	6.01861	11.2495	5.21125	8.26653	3.53318	5.5688	7.81116	10.8854	5.11814	9.66863	9.79245	8.49665	5.53318	6.34053	7.17704	7.54217	9.21968	13.7197	9.99261	9.13011	3.21125	5.42071	11.685	11.0962	5.79621	3.38118	8.21125	7.95944	8.74653	3.91169	5.53318	8.66658	10.56	2.21125	10.8452	10.8533	7.94596	4.38118	10.991	7.5511	7.14199	4.96614
20170510_30101950370318-01_Sample11_11.RCC	MARV VP35mut	10.733	8.01527	8.93156	9.71136	10.7775	8.1694	6.59078	11.1217	5.59078	8.35966	3.66478	5.5523	7.64663	10.9483	5.09774	9.4824	9.72655	8.44614	5.24974	6.76911	7.13726	7.45137	9.18205	13.6492	9.99927	8.97947	3.80228	5.66478	11.6489	11.0725	4.73517	3.1502	8.07077	7.63747	8.8387	3.1502	5.8347	8.57647	10.3886	3.51277	10.924	10.8585	8.07756	3.34285	11.0197	7.56202	7.16303	5.1502
20170510_30101950370318-01_Sample12_12.RCC	MARV VP35mut	10.7272	8.24571	9.0145	9.79699	10.7884	8.30549	6.15408	11.1761	5.58089	8.27319	2.54527	6.0307	7.48073	10.9246	4.7469	9.56542	9.55873	8.69907	5.64961	6.39327	7.22334	7.54527	9.08443	13.6317	9.93759	8.8527	3.0307	5.68277	11.6533	10.9589	4.47127	2.8083	7.97153	7.84539	8.73114	2.8083	5.47127	8.51336	10.3857	3.68277	10.8708	10.8111	7.87439	4.0307	10.9932	7.20062	6.95126	5.26773
ALL - normalized linear count data
		ABL1-mRNA	AKT3-mRNA	ATF2-mRNA	ATM-mRNA	BCL10-mRNA	BCL2-mRNA	BDNF-mRNA	BID-mRNA	BLK-mRNA	BST2-mRNA	BTK-mRNA	C2-mRNA	C3-mRNA	CASP10-mRNA	CASP1-mRNA	CASP2-mRNA	CASP3-mRNA	CASP8-mRNA	CCL5-mRNA	CD274-mRNA	CD40-mRNA	CD7-mRNA	CDKN1A-mRNA	CFL1-mRNA	CHUK-mRNA	CMPK2-mRNA	COL4A3-mRNA	COMP-mRNA	CSF1-mRNA	CX3CL1-mRNA	CXCL10-mRNA	CXCL11-mRNA	DDX50-mRNA	DDX58-mRNA	DHX38-mRNA	DHX58-mRNA	DPP4-mRNA	DTX3L-mRNA	EIF2AK2-mRNA	ENTPD1-mRNA	ERCC3-mRNA	FADD-mRNA	FAS-mRNA	FLT1-mRNA	FN1-mRNA	FOS-mRNA	FOXJ1-mRNA	FYN-mRNA
20170510_30101950370318-01_Sample01_01.RCC	Mock	1671.48	236.351	495.737	879.307	1635.43	268.399	77.1146	2426.61	36.0536	275.409	5.00744	38.0566	206.307	1719.56	33.0491	798.186	855.271	352.524	44.0655	43.064	113.168	179.266	570.848	14118	1008.5	321.478	8.01191	41.061	2743.08	2092.11	23.0342	3.00447	259.385	65.0967	428.637	8.01191	41.061	157.234	694.031	9.01339	1889.81	1750.6	223.332	11.0164	2022	162.241	149.222	32.0476
20170510_30101950370318-01_Sample02_02.RCC	Mock	1688.28	231.467	521.397	881.721	1687.08	299.475	78.7464	2237.11	29.8282	272.033	5.96564	36.987	226.694	1762.25	28.6351	737.353	830.417	328.11	29.8282	56.077	87.0983	145.562	577.474	13531.3	979.558	362.711	9.54502	48.9182	2577.16	2114.22	25.0557	9.54502	276.806	90.6777	459.354	9.54502	41.7595	155.107	761.216	13.1244	1836.22	1730.04	243.398	20.2832	1881.56	174.197	145.562	36.987
20170510_30101950370318-01_Sample03_03.RCC	Mock	1681.4	253.676	529.549	912.441	1661.58	313.131	76.1028	2423.4	33.295	251.298	11.0983	42.8078	221.174	1794.76	22.9894	849.814	850.607	348.012	39.6369	51.5279	88.7866	180.744	586.626	13141.2	989.336	366.245	7.92737	51.5279	2554.99	2057.95	25.3676	7.13464	267.152	70.5536	475.642	10.3056	42.0151	165.682	818.898	7.13464	1794.76	1793.17	215.625	13.4765	2022.27	187.879	145.864	20.6112
20170510_30101950370318-01_Sample04_04.RCC	SeV	1738.6	254.969	514.749	852.464	1728.02	331.941	77.934	2369.77	27.9023	230.916	2.88645	43.2967	203.975	1793.44	38.4859	788.962	839.956	348.298	62.5397	84.6691	121.231	179.922	614.813	12573.4	977.543	370.427	10.5836	46.1831	3031.73	2069.58	181.846	16.3565	271.326	96.2149	432.005	19.243	42.3345	150.095	846.691	17.3187	1778.05	1826.16	208.786	8.65934	1970.48	205.9	149.133	35.5995
20170510_30101950370318-01_Sample05_05.RCC	SeV	1674.73	242.409	523.815	912.724	1784.34	315.132	95.9098	2235.44	49.5358	251.895	8.43163	43.2121	212.899	1733.75	34.7805	732.498	776.764	347.805	54.8056	84.3163	120.151	200.251	596.538	12427.2	1050.79	348.859	11.5935	26.3488	2842.51	1940.33	109.611	15.8093	250.841	104.341	459.524	11.5935	36.8884	171.794	757.793	11.5935	1977.22	1925.57	233.978	12.6474	2140.58	172.848	137.014	38.9963
20170510_30101950370318-01_Sample06_06.RCC	SeV	1687.36	234.754	518.714	896.985	1848.3	277.809	85.0854	2234.77	42.0302	247.055	1.02513	54.3317	180.422	1693.51	33.8292	758.593	727.839	358.794	64.5829	90.2111	118.915	165.045	567.92	12380.4	968.744	358.794	3.07538	47.1558	2930.83	2109.71	165.045	7.17588	245.005	125.065	451.055	13.3266	52.2814	159.92	789.347	12.3015	1959.02	1853.43	241.93	10.2513	2061.53	180.422	140.442	35.8794
20170510_30101950370318-01_Sample07_07.RCC	MARV WT	2035.24	262.199	525.998	941.679	1849.78	343.737	103.92	2394.97	44.7657	244.613	4.79633	55.9572	196.65	1734.67	33.5743	829.765	840.957	345.336	43.167	71.9449	140.692	163.075	677.881	13816.6	898.513	321.354	6.39511	35.1731	3096.83	2289.45	22.3829	9.59266	276.588	79.9388	519.602	3.19755	52.7596	169.47	893.716	7.99388	1787.43	1667.52	302.169	12.7902	1969.69	215.835	108.717	25.5804
20170510_30101950370318-01_Sample08_08.RCC	MARV WT	1831.92	227.787	429.908	856.607	2034.04	296.765	81.8108	2380.53	24.062	288.744	6.41653	67.3736	202.121	1679.53	40.1033	705.819	803.671	333.66	46.5199	54.5405	134.747	171.642	681.757	13705.7	946.439	314.41	12.8331	72.186	3010.96	2242.58	14.4372	6.41653	301.577	81.8108	441.137	8.02067	51.3323	150.789	692.986	14.4372	1921.75	1833.52	283.932	9.6248	1990.73	210.142	99.4563	30.4785
20170510_30101950370318-01_Sample09_09.RCC	MARV WT	1948.85	230.742	495.067	859.055	1961.85	335.822	88.8304	2212.09	47.6651	212.326	6.49978	40.082	199.327	1639.03	18.4161	745.309	795.14	337.989	33.5822	61.748	118.079	168.994	668.394	13497.9	953.302	307.656	11.9163	44.4152	3041.9	2215.34	14.0829	8.66638	243.742	84.4972	404.07	11.9163	32.4989	160.328	772.391	11.9163	1799.36	1756.03	265.408	22.7492	2003.02	207.993	112.663	35.7488
20170510_30101950370318-01_Sample10_10.RCC	MARV VP35mut	1716.86	298.685	564.954	980.565	1684.44	281.319	64.8308	2434.63	37.0461	307.946	11.5769	47.4654	224.592	1891.67	34.7308	813.858	886.792	361.2	46.3077	81.0385	144.712	186.388	596.211	13490.6	1018.77	560.323	9.26154	42.8346	3292.48	2189.2	55.5692	10.4192	296.369	248.904	429.504	15.05	46.3077	406.35	1509.63	4.63077	1839.57	1849.99	246.588	20.8385	2035.22	187.546	141.238	31.2577
20170510_30101950370318-01_Sample11_11.RCC	MARV VP35mut	1702	258.725	488.28	838.319	1755.27	287.895	96.3877	2228.33	48.1938	328.479	12.6826	46.9256	200.385	1975.95	34.243	715.298	847.197	348.771	38.0478	109.07	140.777	175.02	580.862	12847.5	1023.48	504.767	13.9508	50.7303	3211.23	2153.5	26.6334	8.87781	268.871	199.117	457.841	8.87781	57.0716	381.746	1340.55	11.4143	1942.97	1856.73	270.139	10.1461	2076.14	188.971	143.313	35.5112
20170510_30101950370318-01_Sample12_12.RCC	MARV VP35mut	1695.11	303.533	517.173	889.584	1768.66	316.374	71.2134	2313.85	47.8648	309.37	5.83717	65.3763	178.617	1943.78	26.851	757.664	754.162	415.606	50.1996	84.0552	149.431	186.789	542.857	12692.3	980.644	462.304	8.17203	51.3671	3220.95	1990.47	22.1812	7.0046	250.998	229.984	424.946	7.0046	44.3625	365.407	1337.88	12.8418	1872.56	1796.68	234.654	16.3441	2038.34	147.097	123.748	38.5253
[truncated: 192 more columns]

## Sheet: ALL_normalized_data 8hpi
ALL - normalized log2 count data
		ABL1-mRNA	AKT3-mRNA	ATF2-mRNA	ATM-mRNA	BCL10-mRNA	BCL2-mRNA	BDNF-mRNA	BID-mRNA	BLK-mRNA	BST2-mRNA	BTK-mRNA	C2-mRNA	C3-mRNA	CASP10-mRNA	CASP1-mRNA	CASP2-mRNA	CASP3-mRNA	CASP8-mRNA	CCL5-mRNA	CD274-mRNA	CD40-mRNA	CD7-mRNA	CDKN1A-mRNA	CFL1-mRNA	CHUK-mRNA	CMPK2-mRNA	COL4A3-mRNA	COMP-mRNA	CSF1-mRNA	CX3CL1-mRNA	CXCL10-mRNA	CXCL11-mRNA	DDX50-mRNA	DDX58-mRNA	DHX38-mRNA	DHX58-mRNA	DPP4-mRNA	DTX3L-mRNA	EIF2AK2-mRNA	ENTPD1-mRNA	ERCC3-mRNA	FADD-mRNA	FAS-mRNA	FLT1-mRNA	FN1-mRNA	FOS-mRNA	FOXJ1-mRNA	FYN-mRNA
20170510_30101950380318-01_Sample01_01.RCC	Mock	10.5162	8.05672	9.33425	10.0554	10.1935	8.04023	7.52012	11.1544	5.18225	8.04575	2.59729	5.40464	7.67766	10.7462	4.59729	9.53785	9.99532	8.68828	5.01233	5.43859	6.22178	7.47176	8.33875	14.0412	9.55922	8.37865	2.01233	5.79368	11.3275	10.6936	4.53589	3.47176	8.55922	5.87031	8.65618	2.81968	5.56691	7.63438	9.55148	3.01233	10.8245	10.5251	7.57457	3.18225	10.8468	7.02355	7.08914	6.18225
20170510_30101950380318-01_Sample02_02.RCC	Mock	10.5393	8.02163	9.27808	10.1159	10.0951	8.22467	7.2407	11.084	5.09841	7.80695	3.06279	5.32582	7.6296	10.7763	5.06279	9.57058	9.91828	8.70086	5.49575	5.6716	6.21659	7.15871	8.42385	13.9441	9.51235	8.35924	1.32582	5.87014	11.3064	10.6074	4.38471	3.4413	8.4551	5.16712	8.7124	3.64775	5.4413	7.44822	9.63416	2.32582	10.7174	10.4212	7.56741	1.74086	10.809	6.97926	6.84938	5.54821
20170510_30101950380318-01_Sample03_03.RCC	Mock	10.5151	7.95609	9.27403	10.126	10.1663	8.05695	7.15122	11.0476	5.5041	7.98563	2.58353	5.65882	7.53773	10.7656	5.1685	9.52437	9.94986	8.56408	5.29974	6.04297	6.23561	7.35361	8.33842	13.9471	9.54767	8.33842	2.77618	5.36114	11.3129	10.5771	4.1685	3.68307	8.3872	5.58353	8.68907	3.36114	5.5041	7.6527	9.37423	3.36114	10.7867	10.5252	7.45566	3.23561	10.8749	6.99535	6.95609	5.75346
20170510_30101950380318-01_Sample04_04.RCC	SeV	10.9594	8.23199	8.9836	9.8652	11.1438	7.7872	6.23199	11.4494	5.26113	10.2844	3.61728	5.8652	7.95713	11.1448	5.57147	9.49379	9.97922	9.61446	10.4907	11.1389	8.58882	7.33152	9.2209	14.0294	9.77462	11.5451	3.20224	7.67256	12.9768	10.9233	12.9044	8.14866	8.43106	10.9381	8.58882	8.93469	5.42463	11.2593	12.3813	3.20224	10.7872	10.5874	8.41818	4.31772	10.8182	7.37216	6.42463	6.00959
20170510_30101950380318-01_Sample05_05.RCC	SeV	10.9707	8.03897	9.27099	10.0333	11.053	7.73941	6.64383	11.4118	5.58329	10.2156	2.03897	5.73941	8.09786	11.2156	6.00859	9.45682	9.91139	9.62142	10.2288	11.0361	8.52547	7.27418	9.31199	14.0096	9.7278	11.4764	3.62393	7.43129	12.8925	10.9667	12.5996	7.72079	8.33052	10.857	8.66832	8.85061	4.77593	11.1553	12.2754	3.77593	10.8005	10.6202	8.19547	3.91344	10.8634	7.3609	6.18193	6.06871
20170510_30101950380318-01_Sample06_06.RCC	SeV	10.905	8.20745	9.30699	10.0674	11.1467	7.82205	6.57413	11.4733	5.66928	10.2796	3.11469	6.15909	7.94124	11.1391	6.48973	9.55764	9.89441	9.79241	10.5251	11.2777	8.62645	7.45454	9.20745	13.9276	9.74223	11.5925	3.28462	7.88288	12.9637	10.9389	12.913	7.81513	8.3531	11.0141	8.66159	8.92527	5.66928	11.2562	12.3882	4.02159	10.8143	10.6402	8.46342	3.43662	10.8952	7.09197	6.02159	6.32415
20170510_30101950380318-01_Sample07_07.RCC	MARV WT	10.8223	8.1583	9.22359	10.1038	10.1978	8.26759	7.2363	11.1823	5.65134	8.00332	3.57333	5.57333	7.87101	10.751	4.72534	9.6772	9.99773	8.55316	5.49087	5.79573	6.87914	7.32227	8.87914	14.0398	9.6153	8.49087	3.21076	5.57333	11.4935	10.6969	4.3103	2.72534	8.61286	5.86284	8.71175	3.40341	5.53269	7.4695	9.61773	3.21076	10.8107	10.6853	7.89526	3.40341	10.9493	6.89526	6.68881	6.01812
20170510_30101950380318-01_Sample08_08.RCC	MARV WT	10.7744	8.26284	9.2024	10.2721	10.349	8.36975	7.44992	11.1623	5.78479	8.18689	3.46286	5.6999	8.34201	10.7549	5.82543	9.67231	10.0839	8.55637	5.11494	6.58624	7.08177	7.42369	8.76403	14.1131	9.70535	8.34899	3.82543	6.21009	11.6356	10.7121	4.82543	3.46286	8.59802	5.6999	8.90343	3.6555	5.6999	7.51349	9.60095	3.6555	10.8154	10.6227	7.66673	3.6555	10.9547	6.6555	6.53815	5.51349
20170510_30101950380318-01_Sample09_09.RCC	MARV WT	10.7456	7.98011	9.15616	10.2393	10.2571	8.15344	7.61929	11.0358	5.42552	8.07513	3.10359	5.49591	7.7618	10.7564	4.91094	9.69605	10.0694	8.59544	5.05779	5.80403	6.49591	7.24314	8.65818	13.938	9.63302	8.46114	2.10359	6.01048	11.4932	10.6281	4.80403	3.10359	8.46114	5.62715	8.63497	4.10359	5.38899	7.23287	9.52985	3.27351	10.817	10.6034	7.60343	3.91094	10.9085	6.49591	6.46114	5.83151
20170510_30101950380318-01_Sample10_10.RCC	MARV VP35mut	10.5163	7.58778	9.25902	10.0767	10.1483	8.04169	7.52586	11.045	5.50032	8.80671	2.69297	6.21653	7.6237	10.751	4.94089	9.60586	9.81967	8.63548	5.64716	6.18482	6.90242	7.29288	8.31502	13.9496	9.6296	9.33321	3.86289	5.94089	11.5771	10.6717	4.39341	3.50032	8.53217	8.02388	8.65875	3.27793	5.90242	8.82739	10.4344	3.27793	10.8248	10.7401	7.48738	4.1524	10.9373	6.44785	7.06801	6.05052
20170510_30101950380318-01_Sample11_11.RCC	MARV VP35mut	10.6431	8.01824	9.07936	10.1122	10.3677	8.19432	7.45736	11.0909	5.60321	8.72295	2.90277	6.24854	7.81765	10.7823	5.63973	9.72507	9.92698	8.63522	5.77724	6.29508	6.87239	7.44709	8.64423	13.9927	9.66653	9.23069	3.12516	5.99023	11.5734	10.6676	4.71012	2.90277	8.46246	7.69284	8.5799	3.3178	5.71012	8.76902	10.3164	3.90277	10.8772	10.7472	7.71868	3.90277	10.9481	6.84137	6.8256	6.48773
20170510_30101950380318-01_Sample12_12.RCC	MARV VP35mut	10.5805	8.06624	8.96213	10.1845	10.2355	7.86399	7.3574	10.8805	5.60376	8.86749	2.76246	6.13169	7.42542	10.7089	4.56981	9.45594	9.75114	8.70105	5.26496	6.40631	6.82135	7.42542	8.38695	13.8355	9.67335	9.16618	2.98485	5.76246	11.6287	10.5911	3.98485	2.17749	8.31704	8.00404	8.53944	3.49942	4.98485	9.04786	10.3624	2.98485	10.9556	10.6633	7.52622	2.98485	11.0563	6.40631	6.73208	6.03547
ALL - normalized linear count data
		ABL1-mRNA	AKT3-mRNA	ATF2-mRNA	ATM-mRNA	BCL10-mRNA	BCL2-mRNA	BDNF-mRNA	BID-mRNA	BLK-mRNA	BST2-mRNA	BTK-mRNA	C2-mRNA	C3-mRNA	CASP10-mRNA	CASP1-mRNA	CASP2-mRNA	CASP3-mRNA	CASP8-mRNA	CCL5-mRNA	CD274-mRNA	CD40-mRNA	CD7-mRNA	CDKN1A-mRNA	CFL1-mRNA	CHUK-mRNA	CMPK2-mRNA	COL4A3-mRNA	COMP-mRNA	CSF1-mRNA	CX3CL1-mRNA	CXCL10-mRNA	CXCL11-mRNA	DDX50-mRNA	DDX58-mRNA	DHX38-mRNA	DHX58-mRNA	DPP4-mRNA	DTX3L-mRNA	EIF2AK2-mRNA	ENTPD1-mRNA	ERCC3-mRNA	FADD-mRNA	FAS-mRNA	FLT1-mRNA	FN1-mRNA	FOS-mRNA	FOXJ1-mRNA	FYN-mRNA
20170510_30101950380318-01_Sample01_01.RCC	Mock	1464.46	266.265	645.491	1064.05	1170.96	263.239	183.562	2279.39	36.3089	264.248	6.05148	42.3604	204.742	1717.61	24.2059	743.323	1020.68	412.509	32.2746	43.3689	74.6349	177.51	323.754	16858.4	754.418	332.831	4.03432	55.4719	2569.86	1656.09	23.1973	11.0944	377.209	58.4976	403.432	7.06006	47.4033	198.69	750.383	8.06864	1813.43	1473.54	190.622	9.07722	1841.67	130.107	136.158	72.6177
20170510_30101950380318-01_Sample02_02.RCC	Mock	1488.18	259.867	620.839	1109.66	1093.78	299.139	151.241	2170.85	34.259	223.937	8.35585	40.1081	198.034	1753.89	33.4234	760.382	967.607	416.121	45.1216	50.9707	74.367	142.885	343.425	15761.6	730.301	328.385	2.50675	58.4909	2532.66	1560.04	20.8896	10.8626	350.946	35.9301	419.464	12.5338	43.4504	174.637	794.641	5.01351	1683.7	1371.19	189.678	3.34234	1794	126.173	115.311	46.7927
20170510_30101950380318-01_Sample03_03.RCC	Mock	1463.41	248.325	619.101	1117.46	1149.15	266.308	142.145	2116.76	45.3836	253.463	5.99406	50.5214	185.816	1740.85	35.9644	736.414	989.02	378.482	39.3896	65.9347	75.3539	163.552	323.679	15794.4	748.402	323.679	6.85036	41.1021	2544.05	1527.63	17.9822	12.8444	334.811	47.9525	412.734	10.2755	45.3836	201.229	663.628	10.2755	1766.54	1473.68	175.54	9.41924	1877.85	127.588	124.163	53.9466
20170510_30101950380318-01_Sample04_04.RCC	SeV	1991.1	300.659	506.212	932.658	2262.62	220.893	75.1649	2796.44	38.3494	1247.12	12.2718	58.2911	248.504	2264.15	47.5533	720.969	1009.36	783.862	1438.87	2254.95	385.028	161.068	596.717	16721.9	875.901	2988.19	9.20386	204.019	8061.05	1942.01	7666.82	283.786	345.145	1961.96	385.028	489.339	42.9514	2451.3	5335.17	9.20386	1767.14	1538.58	342.077	19.9417	1805.49	165.67	85.9027	64.427
20170510_30101950380318-01_Sample05_05.RCC	SeV	2006.81	263.009	617.797	1047.93	2124.62	213.695	99.9982	2724.61	47.9443	1189.02	4.10951	53.4237	273.968	2378.04	64.3824	702.727	962.996	787.657	1199.98	2099.96	368.486	154.792	635.605	16492.8	847.93	2849.26	12.3285	172.6	7603.97	2001.33	6206.74	210.955	321.912	1854.76	406.842	461.635	27.3968	2280.78	4957.44	13.6984	1783.53	1573.94	293.145	15.0682	1862.98	164.381	72.6014	67.1221
20170510_30101950380318-01_Sample06_06.RCC	SeV	1917.54	295.59	633.406	1073	2267.27	226.294	95.2816	2843.29	50.8891	1242.99	8.66197	71.4612	245.783	2255.36	89.8679	753.591	951.734	886.769	1473.62	2482.74	395.202	175.405	591.179	15581.8	856.452	3087.99	9.74471	236.039	7988.5	1963.02	7712.4	225.211	326.989	2068.04	404.947	486.153	50.8891	2445.92	5360.67	16.2412	1800.61	1595.97	352.975	10.8275	1904.55	136.426	64.9647	80.1232
20170510_30101950380318-01_Sample07_07.RCC	MARV WT	1810.68	285.688	597.828	1100.43	1174.49	308.173	150.78	2323.86	50.2599	256.59	11.9037	47.6146	234.105	1723.39	26.4526	818.707	1022.39	375.627	44.9694	55.5504	117.714	160.038	470.856	16842.4	784.319	359.755	9.2584	47.6146	2883.33	1659.9	19.8394	6.61315	391.498	58.1957	419.273	10.581	46.292	177.232	785.642	9.2584	1796.13	1646.67	238.073	10.581	1977.33	119.037	103.165	64.8088
20170510_30101950380318-01_Sample08_08.RCC	MARV WT	1751.59	307.158	589.112	1236.51	1304.24	330.785	174.844	2291.87	55.1309	291.406	11.0262	51.9805	324.484	1727.96	56.706	815.937	1085.29	376.465	34.6537	96.0852	135.464	171.693	434.746	17720.6	834.839	326.06	14.1765	74.0329	3181.84	1677.55	28.353	11.0262	387.491	51.9805	478.851	12.6013	51.9805	182.719	776.557	12.6013	1801.99	1576.74	203.197	12.6013	1984.71	100.811	92.9349	45.6798
20170510_30101950380318-01_Sample09_09.RCC	MARV WT	1716.96	252.494	570.529	1208.75	1223.79	284.727	196.623	2099.46	42.9777	269.685	8.59554	45.1266	217.037	1729.85	30.0844	829.47	1074.44	386.799	33.3077	55.871	90.2532	151.496	403.991	15694.4	794.013	352.417	4.29777	64.4666	2882.73	1582.65	27.9355	8.59554	352.417	49.4244	397.544	17.1911	41.9033	150.422	739.217	9.66999	1803.99	1555.79	194.474	15.0422	1922.18	90.2532	88.1043	56.9455
20170510_30101950380318-01_Sample10_10.RCC	MARV VP35mut	1464.64	192.376	612.693	1079.89	1134.86	263.506	184.293	2112.9	45.2649	447.799	6.46641	74.3638	197.226	1723.3	30.7155	779.203	903.681	397.685	50.1147	72.7472	119.629	156.811	318.471	15821.7	792.136	645.025	14.5494	61.4309	3055.38	1631.15	21.0158	11.3162	370.202	260.273	404.151	9.69962	59.8143	454.266	1383.81	9.69962	1813.83	1710.37	179.443	17.7826	1960.94	87.2966	134.178	66.2808
20170510_30101950380318-01_Sample11_11.RCC	MARV VP35mut	1599.17	259.258	540.951	1106.83	1321.22	292.911	175.747	2181.26	48.6108	422.54	7.47859	76.0323	225.604	1761.21	49.8573	846.327	973.463	397.612	54.843	78.5252	117.165	174.5	400.105	16300.8	812.673	600.78	8.72502	63.568	3047.53	1626.59	26.1751	7.47859	352.74	206.908	382.655	9.97145	52.3501	436.251	1275.1	14.9572	1880.87	1718.83	210.647	14.9572	1975.59	114.672	113.425	89.7431
20170510_30101950380318-01_Sample12_12.RCC	MARV VP35mut	1531.26	268.027	498.734	1163.71	1205.56	232.969	163.983	1885.24	48.6294	467.069	6.7855	70.1168	171.899	1673.76	23.7493	702.299	861.759	416.177	38.4512	84.8188	113.092	171.899	334.751	14618.2	816.522	574.506	7.91642	54.284	3166.57	1542.57	15.8328	4.52367	318.919	256.718	372.072	11.3092	31.6657	529.269	1316.39	7.91642	1985.89	1621.73	184.339	7.91642	2129.52	84.8188	106.306	65.5932
[truncated: 192 more columns]

## Sheet: ALL_normalized_data 24hpi
ALL - normalized log2 count data
		ABL1-mRNA	AKT3-mRNA	ATF2-mRNA	ATM-mRNA	BCL10-mRNA	BCL2-mRNA	BDNF-mRNA	BID-mRNA	BLK-mRNA	BST2-mRNA	BTK-mRNA	C2-mRNA	C3-mRNA	CASP10-mRNA	CASP1-mRNA	CASP2-mRNA	CASP3-mRNA	CASP8-mRNA	CCL5-mRNA	CD274-mRNA	CD40-mRNA	CD7-mRNA	CDKN1A-mRNA	CFL1-mRNA	CHUK-mRNA	CMPK2-mRNA	COL4A3-mRNA	COMP-mRNA	CSF1-mRNA	CX3CL1-mRNA	CXCL10-mRNA	CXCL11-mRNA	DDX50-mRNA	DDX58-mRNA	DHX38-mRNA	DHX58-mRNA	DPP4-mRNA	DTX3L-mRNA	EIF2AK2-mRNA	ENTPD1-mRNA	ERCC3-mRNA	FADD-mRNA	FAS-mRNA	FLT1-mRNA	FN1-mRNA	FOS-mRNA	FOXJ1-mRNA	FYN-mRNA
20170502_30101950100318-01_Sample01_01.RCC	Mock	9.93317	7.51766	9.4156	10.0535	9.90644	7.67264	7.3356	10.785	4.87195	7.69254	2.50271	4.61819	7.30145	10.7154	3.72511	9.51766	9.83661	8.62511	5.34402	5.50271	5.1272	6.64567	7.60425	13.8027	9.47426	8.27969	2.72511	5.04703	11.2464	10.2543	4.08768	2.23968	8.51394	6.20315	8.59371	3.08768	4.37718	7.59018	9.49329	2.72511	10.7881	10.3955	7.64567	2.91775	10.2993	7.19388	7.89503	5.96214
20170502_30101950100318-01_Sample02_02.RCC	Mock	10.0306	7.77504	9.41049	10.1874	9.86506	7.67268	7.3401	10.9107	5.07064	7.68955	2.07064	4.58521	7.42316	10.7324	4.21748	9.72783	9.91792	8.54638	4.51121	5.17018	4.84825	6.68114	7.41303	13.7473	9.5005	8.52303	2.07064	5.24057	11.2967	10.2498	3.84825	3.07064	8.52067	6.07064	8.61643	4.17018	4.51121	7.55331	9.65023	2.72272	10.7716	10.3206	7.82553	3.07064	10.3494	6.94979	7.92862	6.21748
20170502_30101950100318-01_Sample03_03.RCC	Mock	9.98701	7.57355	9.52758	10.3163	9.92138	7.92828	7.17683	10.8542	4.57857	7.58357	2.9936	4.90049	7.43101	10.7869	4.0525	9.66131	9.89346	8.58855	4.83491	5.61809	5.08107	6.71242	7.65657	13.6125	9.57103	8.24153	0	5.59847	11.361	10.1306	3.4961	2.86807	8.62781	6.13656	8.62296	3.73057	4.65657	7.54307	9.63144	3.80096	10.7656	10.2604	7.64705	2.216	10.4994	7.07398	8.17351	5.96323
20170502_30101950100318-01_Sample04_04.RCC	SeV	11.0473	7.67564	9.41513	10.2018	10.8085	7.65867	6.4866	11.8474	4.57971	10.9034	3.57971	7.09068	8.81621	11.3604	6.99925	9.80082	9.6458	9.92667	12.8444	9.94078	8.10328	5.8725	9.33993	13.5926	9.77546	12.7906	2.84275	9.73757	12.589	10.6841	12.2676	8.86512	8.6501	11.612	8.75763	11.5016	5.38707	11.1722	13.2986	3.71722	10.9417	10.5057	8.26341	2.57971	10.1358	6.14043	6.01267	6.44761
20170502_30101950100318-01_Sample05_05.RCC	SeV	11.0333	7.87367	9.5261	10.1425	10.9737	7.70279	6.40655	11.896	5.01952	11.1232	3.12644	7.57647	9.00558	11.4204	7.27328	9.87367	9.91154	9.95389	12.9744	10.163	8.27328	6.24982	9.48901	13.6231	9.83872	12.8483	4.31908	9.83872	12.696	10.7999	12.5154	8.96654	8.69846	11.7973	8.81494	11.4896	5.7114	11.3275	13.3432	3.90405	10.9647	10.6689	8.5334	3.12644	9.96474	6.10044	6.20173	6.94844
20170502_30101950100318-01_Sample06_06.RCC	SeV	10.9888	7.75634	9.3273	10.0949	11.1938	7.38929	6.04014	11.9579	5.10725	11.4964	3.64782	7.88623	8.98767	11.5555	7.82773	9.89337	9.84258	10.1296	13.2174	10.4648	8.75634	6.40271	9.70581	13.5947	10.038	12.8757	3.64782	10.1093	12.838	10.9988	13.1006	9.49331	8.48071	12.1497	8.74058	11.5159	5.73528	11.6351	13.3288	3.45518	10.9367	10.8609	8.64782	4.45518	9.99655	6.29168	6.93322	7.00537
20170502_30101950100318-01_Sample07_07.RCC	MARV WT	10.3263	7.66119	9.29432	10.1848	10.075	8.07121	8.00434	11.0142	5.22823	7.52836	1.9063	5.19171	7.27263	10.7305	4.71366	9.60674	9.87928	8.6444	4.99377	5.57873	5.11576	6.21009	7.57873	13.8956	9.50622	8.49127	3.07623	5.66119	11.4022	10.3524	4.29862	3.07623	8.5393	5.36574	8.55736	3.99377	5.60674	7.4532	9.73444	4.15423	10.7666	10.5708	7.33257	2.71366	10.2617	6.9063	7.20093	5.97239
20170502_30101950100318-01_Sample08_08.RCC	MARV WT	10.3414	7.74739	9.33637	10.2237	10.1227	7.93928	8.06569	11.0139	5.09445	7.26438	3.30596	5.20408	7.50474	10.7451	4.93399	9.63932	9.86751	8.57445	4.97581	5.82381	5.13193	6.25592	7.60808	13.8925	9.56249	8.73222	2.43149	5.62789	11.4446	10.3464	4.01645	3.16845	8.54697	5.80072	8.70451	3.65388	4.93399	7.46858	9.90587	2.84653	10.8123	10.5496	7.69202	3.30596	10.2801	7.03635	6.83521	6.01645
20170524_30101950420318-01_Sample10_10.RCC	MARV WT	10.1866	7.8045	9.31241	10.2176	10.0616	7.81977	7.82482	10.9045	5.59569	7.57784	2.98688	4.8744	7.37231	10.8267	5.0225	9.64794	9.90693	8.66495	5.47231	5.66495	4.8744	6.33738	7.63649	13.8576	9.73104	8.48832	1.98688	5.61915	11.465	10.2583	4.41984	2.83488	8.55369	6.23481	8.61915	2.98688	5.44631	7.51044	9.60893	3.24991	10.8938	10.6408	7.61915	3.66495	10.434	7.07434	7.33738	5.93174
20170502_30101950100318-01_Sample10_10.RCC	MARV VP35mut	10.0295	7.48638	9.39836	10.1129	10.0723	7.92478	7.49225	10.9517	4.90729	9.56933	2.1347	5.40772	7.59413	10.8293	4.54974	9.56933	9.93668	8.87617	5.71966	6.91606	5.71966	6.86262	7.72965	13.7882	9.65303	10.5356	3.00917	6.87167	11.5191	10.3196	6.73956	3.45663	8.62388	9.2571	8.63455	6.05753	5.25018	9.75553	11.5958	3.25018	10.8183	10.313	7.96759	3.54974	10.3787	7.27766	7.72965	6.05753
20170502_30101950100318-01_Sample11_11.RCC	MARV VP35mut	10.1491	7.64891	9.55167	10.3558	9.88765	8.06113	7.56215	11.0748	5.31571	9.41312	2.64328	5.47617	7.75181	10.9419	5.10271	9.69041	9.68357	9.00742	6.05267	7.08623	5.50126	6.74131	7.77771	13.6676	9.57845	10.7635	3.55017	7.06955	11.5651	10.2589	6.92868	2.96521	8.68768	9.31571	8.76999	6.10271	5.42464	9.76999	11.8555	4.34372	10.8088	10.1501	7.9379	2.96521	10.3915	7.35064	7.82816	6.3712
20170502_30101950100318-01_Sample12_12.RCC	MARV VP35mut	10.1646	7.774	9.34422	10.2478	10.0959	7.81732	7.43881	10.8861	5.54573	9.91828	2.73837	5.27442	7.68323	10.9682	5.11688	9.64045	9.67619	9.18132	6.27442	7.26193	5.41644	7.17133	7.64526	13.5451	9.662	10.57	3.2238	7.32333	11.6572	10.1962	6.87588	3.2238	8.63076	9.87792	8.65962	5.94001	5.0603	10.183	11.6679	4.41644	10.9262	10.5132	7.80015	4.66437	10.6961	7.17133	7.72933	6.32333
ALL - normalized linear count data
		ABL1-mRNA	AKT3-mRNA	ATF2-mRNA	ATM-mRNA	BCL10-mRNA	BCL2-mRNA	BDNF-mRNA	BID-mRNA	BLK-mRNA	BST2-mRNA	BTK-mRNA	C2-mRNA	C3-mRNA	CASP10-mRNA	CASP1-mRNA	CASP2-mRNA	CASP3-mRNA	CASP8-mRNA	CCL5-mRNA	CD274-mRNA	CD40-mRNA	CD7-mRNA	CDKN1A-mRNA	CFL1-mRNA	CHUK-mRNA	CMPK2-mRNA	COL4A3-mRNA	COMP-mRNA	CSF1-mRNA	CX3CL1-mRNA	CXCL10-mRNA	CXCL11-mRNA	DDX50-mRNA	DDX58-mRNA	DHX38-mRNA	DHX58-mRNA	DPP4-mRNA	DTX3L-mRNA	EIF2AK2-mRNA	ENTPD1-mRNA	ERCC3-mRNA	FADD-mRNA	FAS-mRNA	FLT1-mRNA	FN1-mRNA	FOS-mRNA	FOXJ1-mRNA	FYN-mRNA
20170502_30101950100318-01_Sample01_01.RCC	Mock	977.644	183.249	682.934	1062.66	959.697	204.03	161.524	1764.48	29.2821	206.864	5.6675	24.5592	157.745	1681.36	13.2242	732.997	914.357	394.836	40.6171	45.34	34.9496	100.126	194.584	14289.7	711.272	310.768	6.61209	33.0604	2429.47	1221.35	17.0025	4.72292	365.554	73.6775	386.335	8.50125	20.7808	192.695	720.717	6.61209	1768.26	1346.98	200.252	7.55667	1260.07	146.41	238.035	62.3425
20170502_30101950100318-01_Sample02_02.RCC	Mock	1045.98	219.038	680.519	1166	932.563	204.036	162.028	1925.14	33.6059	206.436	4.20073	24.0042	171.63	1701.3	18.6033	847.948	967.369	373.865	22.804	36.0063	28.805	102.618	170.43	13751.4	724.327	367.864	4.20073	37.8066	2515.64	1217.61	14.4025	8.40147	367.264	67.2118	392.469	18.0031	22.804	187.833	803.541	6.60116	1748.11	1278.82	226.84	8.40147	1304.63	123.622	243.643	74.413
20170502_30101950100318-01_Sample03_03.RCC	Mock	1014.82	190.487	738.054	1275	969.691	243.584	144.69	1851.11	23.8938	191.814	7.96461	29.8673	172.567	1766.82	16.5929	809.735	951.107	384.956	28.5399	49.1151	33.8496	104.867	201.77	12525	760.62	302.655	1	48.4514	2630.31	1121.02	11.2832	7.30089	395.576	70.3541	394.248	13.2744	25.2213	186.505	793.142	13.9381	1740.93	1226.55	200.443	4.64602	1447.57	134.735	288.717	62.3894
20170502_30101950100318-01_Sample04_04.RCC	SeV	2116.29	204.455	682.712	1177.71	1793.46	202.064	89.6732	3684.97	23.9128	1915.42	11.9564	136.303	450.757	2629.22	127.934	891.949	801.08	973.253	7354.4	982.818	274.998	58.5865	648.038	12353.4	876.406	7085.38	7.17385	853.689	6161.14	1645.2	4930.83	466.3	401.736	3130.19	432.822	2899.43	41.8475	2307.59	10075.7	13.1521	1966.83	1453.9	307.28	5.97821	1125.1	70.5429	64.5647	87.2819
20170502_30101950100318-01_Sample05_05.RCC	SeV	2095.86	234.537	737.295	1130.27	2011.03	208.339	84.8326	3811.23	32.436	2230.6	8.73277	190.873	513.986	2740.84	154.695	938.149	963.099	991.793	8047.87	1146.49	309.389	76.0998	718.582	12617.6	915.693	7374.2	19.9606	915.693	6635.65	1782.73	5854.7	500.263	415.43	3559.23	450.361	2875.58	52.3966	2569.93	10392	14.9705	1998.56	1628.04	370.519	8.73277	999.278	68.6146	73.6047	123.506
20170502_30101950100318-01_Sample06_06.RCC	SeV	2032.14	216.218	642.388	1093.63	2342.36	167.648	65.8056	3978.1	34.4696	2889.18	12.5344	236.587	507.643	3009.82	227.186	951.047	918.144	1120.26	9524.57	1413.25	432.437	84.6072	835.104	12371.4	1051.32	7515.94	12.5344	1104.59	7321.65	2046.24	8783.48	720.728	357.23	4543.72	427.736	2928.35	53.2712	3180.6	10289.2	10.9676	1960.07	1859.79	401.101	21.9352	1021.55	78.34	122.21	128.478
20170502_30101950100318-01_Sample07_07.RCC	MARV WT	1283.85	202.418	627.87	1163.9	1078.62	268.953	256.771	2068.22	37.4848	184.612	3.74848	36.5476	154.625	1699	26.2393	779.683	941.805	400.15	31.8621	47.7931	34.6734	74.0324	191.172	15240.4	727.204	359.854	8.43407	50.6044	2706.4	1307.28	19.6795	8.43407	372.036	41.2332	376.722	15.931	48.7302	175.241	851.841	17.8053	1742.1	1520.94	161.185	6.55983	1227.63	119.951	147.128	62.787
20170502_30101950100318-01_Sample08_08.RCC	MARV WT	1297.38	214.881	646.441	1195.78	1114.86	245.45	267.927	2067.89	34.1652	153.743	9.88991	36.8624	181.615	1716.35	30.5688	797.487	934.147	381.211	31.4679	56.6422	35.0642	76.422	195.101	15208	756.129	425.266	5.3945	49.4496	2787.16	1301.87	16.1835	8.99083	374.018	55.7431	417.174	12.5872	30.5688	177.119	959.321	7.19266	1798.17	1498.77	206.789	9.88991	1243.43	131.266	114.184	64.734
20170524_30101950420318-01_Sample10_10.RCC	MARV WT	1165.35	223.558	635.791	1190.72	1068.64	225.936	226.729	1916.89	48.3582	191.055	7.92757	29.332	165.686	1816.21	32.5031	802.27	960.029	405.892	44.3944	50.7365	29.332	80.8612	198.982	14844.4	849.836	359.119	3.96379	49.151	2826.97	1224.81	21.4044	7.13482	375.767	75.3119	393.208	7.92757	43.6017	182.334	780.866	9.51309	1902.62	1596.61	196.604	12.6841	1383.36	134.769	161.722	61.0423
20170502_30101950100318-01_Sample10_10.RCC	MARV VP35mut	1045.17	179.318	674.821	1107.38	1076.64	242.994	180.05	1980.55	30.0083	759.723	4.39146	42.4508	193.224	1819.53	23.4211	759.723	980.028	469.887	52.6976	120.765	52.6976	116.374	212.254	14147.1	805.102	1484.31	8.05102	117.106	2934.96	1277.92	106.859	10.9787	394.5	611.877	397.427	66.6039	38.0593	864.386	3095.25	9.51484	1805.62	1272.06	250.313	11.7106	1331.35	155.165	212.254	66.6039
20170502_30101950100318-01_Sample11_11.RCC	MARV VP35mut	1135.49	200.701	750.483	1310.42	947.279	267.081	188.987	2156.95	39.8279	681.76	6.24751	44.5135	215.539	1967.19	34.3613	826.234	822.329	514.639	66.3798	135.883	45.2945	106.989	219.444	13012	764.54	1738.37	11.7141	134.322	3030.04	1225.29	121.827	7.80939	412.336	637.247	436.545	68.7227	42.9517	873.09	3705.56	20.3044	1793.82	1136.27	245.215	7.80939	1343.22	163.216	227.253	82.7796
20170502_30101950100318-01_Sample12_12.RCC	MARV VP35mut	1147.78	218.88	649.967	1215.85	1094.4	225.553	173.502	1892.51	46.7122	967.609	6.67317	38.7044	205.534	2003.28	34.7005	798.111	818.13	580.566	77.4087	153.483	42.7083	144.14	200.195	11953	810.123	1520.15	9.34244	160.156	3229.81	1173.14	117.448	9.34244	396.386	940.917	404.394	61.3931	33.3658	1162.47	3253.84	21.3541	1945.9	1461.42	222.884	25.358	1658.95	144.14	212.207	80.078
[truncated: 192 more columns]
